# Supplementary material for: α-Branched amines through radical coupling with 2-azaallyl anions, redox active esters and alkenes
Source: Chem Sci. 2022 Mar 3;13(13):3740–7. doi: 10.1039/d2sc00500j (PMC8966660; doi:10.1039/d2sc00500j)
Supplement: SC-013-D2SC00500J-s002 [file SC-013-D2SC00500J-s002.cif]

# Electronic Supplementary Material (ESI) for Chemical Science.
# This journal is © The Royal Society of Chemistry 2022

####################################################################### 
# 
# This file contains crystal structure data downloaded from the 
# Cambridge Structural Database (CSD) hosted by the Cambridge 
# Crystallographic Data Centre (CCDC).
# 
# Full information about CCDC data access policies and citation 
# guidelines are available at http://www.ccdc.cam.ac.uk/access/V1 
# 
# Audit and citation data items may have been added by the CCDC. 
# Please retain this information to preserve the provenance of 
# this file and to allow appropriate attribution of the data. 
# 
#######################################################################

data_zhb_dsz4ak
_database_code_depnum_ccdc_archive 'CCDC 2100377'
loop_
_audit_author_name
_audit_author_address
'Shengzu Duan'
;Yunnan university
China
;
_audit_update_record             
;
2021-07-30 deposited with the CCDC.	2022-03-03 downloaded from the CCDC.
;
_chemical_name_systematic        ?
_chemical_name_common            ?
_chemical_formula_moiety         'C37 H33 N'
_chemical_formula_sum            'C37 H33 N'
_chemical_formula_iupac          ?
_chemical_formula_weight         491.64

_chemical_melting_point          ?

_space_group_crystal_system      monoclinic
_space_group_name_H-M_alt        'C 1 2/c 1'
_space_group_name_Hall           '-C 2yc'
loop_
_space_group_symop_operation_xyz
'x, y, z'
'-x, y, -z+1/2'
'x+1/2, y+1/2, z'
'-x+1/2, y+1/2, -z+1/2'
'-x, -y, -z'
'x, -y, z-1/2'
'-x+1/2, -y+1/2, -z'
'x+1/2, -y+1/2, z-1/2'

_cell_length_a                   35.402(5)
_cell_length_b                   9.1778(13)
_cell_length_c                   17.961(3)
_cell_angle_alpha                90
_cell_angle_beta                 110.844(6)
_cell_angle_gamma                90
_cell_volume                     5453.8(14)
_cell_formula_units_Z            8
_cell_measurement_reflns_used    9887
_cell_measurement_theta_min      2.6769
_cell_measurement_theta_max      69.9807
_cell_measurement_temperature    100.(2)

_exptl_crystal_description       block
_exptl_crystal_colour            'clear light yellow'
_exptl_crystal_size_max          0.330
_exptl_crystal_size_mid          0.320
_exptl_crystal_size_min          0.140
_exptl_crystal_density_diffrn    1.198
_exptl_crystal_density_meas      ?
_exptl_crystal_density_method    'not measured'
_exptl_crystal_F_000             2096

_exptl_absorpt_coefficient_mu    0.516
_exptl_absorpt_correction_type   Multi-Scan
_exptl_absorpt_process_details   
;
SADABS-2016/2 - Bruker AXS area detector scaling and absorption correction
;
_exptl_absorpt_correction_T_min  0.49
_exptl_absorpt_correction_T_max  0.93

_exptl_special_details           
;
;

_diffrn_ambient_temperature      100.(2)

_diffrn_source                   'Ius Diamond'
_diffrn_source_type              Microfocus

_diffrn_radiation_type           'Cu K\a'
_diffrn_radiation_wavelength     1.54178
_diffrn_radiation_monochromator  'Helixos MX multilayer Optic'

_diffrn_measurement_device_type  'Bruker D8 QUEST PHOTON II'
_diffrn_measurement_method       ?

_diffrn_detector_area_resol_mean 7.3910

_diffrn_reflns_number            25990
_diffrn_reflns_av_R_equivalents  0.0857
_diffrn_reflns_av_unetI/netI     0.0594
_diffrn_reflns_theta_min         2.67
_diffrn_reflns_theta_max         70.42
_diffrn_reflns_theta_full        70.42
_diffrn_measured_fraction_theta_max 0.992
_diffrn_measured_fraction_theta_full 0.992
_diffrn_reflns_limit_h_min       -40
_diffrn_reflns_limit_h_max       42
_diffrn_reflns_limit_k_min       -11
_diffrn_reflns_limit_k_max       11
_diffrn_reflns_limit_l_min       -21
_diffrn_reflns_limit_l_max       18

_refine_special_details          
;
;

_reflns_number_total             5178
_reflns_number_gt                4182
_reflns_threshold_expression     'I > 2\s(I)'

_refine_ls_structure_factor_coef Fsqd
_refine_ls_matrix_type           full
_refine_ls_R_factor_all          0.0730
_refine_ls_R_factor_gt           0.0598
_refine_ls_wR_factor_gt          0.1647
_refine_ls_wR_factor_ref         0.1790
_refine_ls_goodness_of_fit_ref   1.082
_refine_ls_restrained_S_all      1.065
_refine_ls_number_reflns         5178
_refine_ls_number_parameters     448
_refine_ls_number_restraints     399
_refine_ls_number_constraints    ?
_refine_ls_hydrogen_treatment    constr
_refine_ls_weighting_scheme      calc
_refine_ls_weighting_details     
'w=1/[\s^2^(Fo^2^)+(0.0963P)^2^+2.6066P] where P=(Fo^2^+2Fc^2^)/3'

_atom_sites_solution_hydrogens   geom
_atom_sites_solution_primary     ?
_atom_sites_solution_secondary   ?

_refine_ls_shift/su_max          0.001
_refine_ls_shift/su_mean         0.000
_refine_diff_density_max         0.237
_refine_diff_density_min         -0.219
_refine_ls_extinction_method     none
_refine_ls_extinction_coef       ?

loop_
_atom_type_symbol
_atom_type_description
_atom_type_scat_dispersion_real
_atom_type_scat_dispersion_imag
_atom_type_scat_source
C C 0.0181 0.0091 'International Tables Vol C Tables 4.2.6.8 and 6.1.1.4'
H H 0.0000 0.0000 'International Tables Vol C Tables 4.2.6.8 and 6.1.1.4'
N N 0.0311 0.0180 'International Tables Vol C Tables 4.2.6.8 and 6.1.1.4'

_computing_data_collection       'Bruker Instrument Service vV6.2.9'
_computing_cell_refinement       'SAINT V8.38A (Bruker AXS Inc., 2017)'
_computing_data_reduction        'SAINT V8.38A (Bruker AXS Inc., 2017)'
_computing_structure_solution    'SHELXT 2014/5 (Sheldrick, 2014)'
_computing_structure_refinement  'SHELXL-2017/1 (Sheldrick, 2017)'
_computing_molecular_graphics    ?
_computing_publication_material  ?

loop_
_atom_site_type_symbol
_atom_site_label
_atom_site_fract_x
_atom_site_fract_y
_atom_site_fract_z
_atom_site_U_iso_or_equiv
_atom_site_adp_type
_atom_site_calc_flag
_atom_site_refinement_flags_adp
_atom_site_refinement_flags_occupancy
_atom_site_refinement_flags_posn
_atom_site_occupancy
_atom_site_disorder_assembly
_atom_site_disorder_group
C C24 0.69132(9) 0.4884(4) 0.5478(2) 0.0447(8) Uani d U P D 0.667(4) A 1
H H24A 0.688073 0.397224 0.516725 0.054 Uiso calc U P R 0.667(4) A 1
H H24B 0.684292 0.465939 0.595215 0.054 Uiso calc U P R 0.667(4) A 1
C C25 0.73668(9) 0.5313(3) 0.5773(2) 0.0513(8) Uani d U P D 0.667(4) A 1
H H25A 0.740696 0.602273 0.538574 0.062 Uiso calc U P R 0.667(4) A 1
C C26 0.76263(10) 0.3961(4) 0.5796(3) 0.0649(11) Uani d U P D 0.667(4) A 1
H H26A 0.790944 0.425308 0.593673 0.097 Uiso calc U P R 0.667(4) A 1
H H26B 0.753239 0.349321 0.527138 0.097 Uiso calc U P R 0.667(4) A 1
H H26C 0.76026 0.327415 0.619503 0.097 Uiso calc U P R 0.667(4) A 1
C C27 0.75100(15) 0.6021(6) 0.6591(4) 0.0642(14) Uani d U P D 0.667(4) A 1
H H27A 0.779391 0.630758 0.673869 0.096 Uiso calc U P R 0.667(4) A 1
H H27B 0.748313 0.532601 0.698394 0.096 Uiso calc U P R 0.667(4) A 1
H H27C 0.73453 0.688479 0.657906 0.096 Uiso calc U P R 0.667(4) A 1
C C24A 0.70072(19) 0.5412(7) 0.5314(3) 0.0349(12) Uani d U P D 0.333(4) A 2
H H24C 0.695566 0.44096 0.509693 0.042 Uiso calc U P R 0.333(4) A 2
H H24D 0.724286 0.578929 0.519946 0.042 Uiso calc U P R 0.333(4) A 2
C C25A 0.71277(16) 0.5312(6) 0.6224(3) 0.0373(12) Uani d U P D 0.333(4) A 2
H H25B 0.687796 0.540653 0.635867 0.045 Uiso calc U P R 0.333(4) A 2
C C26A 0.7428(3) 0.6510(9) 0.6672(4) 0.0395(17) Uani d U P D 0.333(4) A 2
H H26D 0.748993 0.640485 0.724637 0.059 Uiso calc U P R 0.333(4) A 2
H H26E 0.730796 0.746968 0.649791 0.059 Uiso calc U P R 0.333(4) A 2
H H26F 0.767771 0.641598 0.655698 0.059 Uiso calc U P R 0.333(4) A 2
C C27A 0.73175(18) 0.3813(6) 0.6507(3) 0.0430(14) Uani d U P D 0.333(4) A 2
H H27D 0.741527 0.3774 0.709064 0.065 Uiso calc U P R 0.333(4) A 2
H H27E 0.754413 0.365688 0.632431 0.065 Uiso calc U P R 0.333(4) A 2
H H27F 0.7114 0.30515 0.628808 0.065 Uiso calc U P R 0.333(4) A 2
C C7 0.6601(2) 0.5992(5) 0.4965(4) 0.0394(11) Uani d U P D 0.634(5) A 1
C C8 0.66551(12) 0.7420(5) 0.5453(3) 0.0401(9) Uani d U P D 0.634(5) A 1
C C9 0.68926(13) 0.8542(5) 0.5346(3) 0.0446(9) Uani d U P D 0.634(5) A 1
H H9A 0.699704 0.847956 0.492805 0.054 Uiso calc U P R 0.634(5) A 1
C C10 0.69821(10) 0.9776(4) 0.5848(3) 0.0480(8) Uani d U P D 0.634(5) A 1
H H10A 0.714963 1.052716 0.577263 0.058 Uiso calc U P R 0.634(5) A 1
C C11 0.68270(12) 0.9891(4) 0.6446(3) 0.0483(9) Uani d U P D 0.634(5) A 1
H H11 0.688468 1.072566 0.678048 0.058 Uiso calc U P R 0.634(5) A 1
C C34 0.65023(9) 0.7562(4) 0.6073(2) 0.0433(8) Uani d U P D 0.634(5) A 1
H H34 0.633896 0.680798 0.616026 0.052 Uiso calc U P R 0.634(5) A 1
C C35 0.65857(10) 0.8785(4) 0.6560(2) 0.0480(8) Uani d U P D 0.634(5) A 1
H H35 0.647741 0.886476 0.697269 0.058 Uiso calc U P R 0.634(5) A 1
C C7A 0.6627(3) 0.6381(9) 0.4835(5) 0.0340(17) Uani d U P D 0.366(5) A 2
C C8A 0.6689(2) 0.7880(8) 0.5237(4) 0.0339(13) Uani d U P D 0.366(5) A 2
C C9A 0.6955(2) 0.8867(7) 0.5092(4) 0.0383(13) Uani d U P D 0.366(5) A 2
H H9AA 0.707039 0.863724 0.470283 0.046 Uiso calc U P R 0.366(5) A 2
C C10A 0.70563(18) 1.0179(7) 0.5505(4) 0.0428(13) Uani d U P D 0.366(5) A 2
H H10B 0.723337 1.084321 0.538805 0.051 Uiso calc U P R 0.366(5) A 2
C C11A 0.68957(17) 1.0514(7) 0.6092(4) 0.0447(14) Uani d U P D 0.366(5) A 2
H H11A 0.696723 1.139604 0.638577 0.054 Uiso calc U P R 0.366(5) A 2
C C34A 0.65274(16) 0.8246(7) 0.5816(3) 0.0404(12) Uani d U P D 0.366(5) A 2
H H34A 0.634327 0.759662 0.592113 0.048 Uiso calc U P R 0.366(5) A 2
C C35A 0.6630(2) 0.9538(8) 0.6242(4) 0.0452(13) Uani d U P D 0.366(5) A 2
H H35A 0.651784 0.975858 0.663693 0.054 Uiso calc U P R 0.366(5) A 2
N N1 0.58660(5) 0.64926(17) 0.44589(9) 0.0393(4) Uani d . . . 1.0 . .
C C1 0.51087(7) 0.5443(2) 0.65108(11) 0.0459(5) Uani d . . . 1.0 . .
H H1 0.498741 0.519753 0.688852 0.055 Uiso calc U . R 1.0 . .
C C2 0.54427(7) 0.4678(2) 0.65019(11) 0.0480(5) Uani d . . . 1.0 . .
H H29 0.554837 0.391169 0.687338 0.058 Uiso calc U . R 1.0 . .
C C3 0.56272(6) 0.5015(2) 0.59555(11) 0.0441(4) Uani d . . . 1.0 . .
H H4 0.585708 0.448142 0.595512 0.053 Uiso calc U . R 1.0 . .
C C4 0.54726(6) 0.61406(19) 0.54085(10) 0.0373(4) Uani d . . . 1.0 . .
C C5 0.55815(5) 0.67285(19) 0.47285(10) 0.0359(4) Uani d . . . 1.0 . .
C C6 0.61868(6) 0.5429(2) 0.48361(12) 0.0472(5) Uani d . . . 1.0 . .
H H5 0.617631 0.520558 0.537327 0.057 Uiso calc U . R 1.0 A 1
C C12 0.45994(6) 0.9663(2) 0.38041(11) 0.0439(4) Uani d . . . 1.0 . .
H H3 0.437297 1.029695 0.361522 0.053 Uiso calc U . R 1.0 . .
C C13 0.48678(6) 0.9584(2) 0.33971(11) 0.0430(4) Uani d . . . 1.0 . .
H H33 0.482327 1.017009 0.293751 0.052 Uiso calc U . R 1.0 . .
C C14 0.52015(6) 0.86563(19) 0.36555(11) 0.0386(4) Uani d . . . 1.0 . .
H H32 0.538302 0.859352 0.337424 0.046 Uiso calc U . R 1.0 . .
C C15 0.49929(5) 0.79207(18) 0.47459(10) 0.0361(4) Uani d . . . 1.0 . .
C C16 0.51267(5) 0.68917(19) 0.54169(10) 0.0373(4) Uani d . . . 1.0 . .
C C17 0.49479(6) 0.6567(2) 0.59731(11) 0.0421(4) Uani d . . . 1.0 . .
H H30 0.472054 0.710354 0.598486 0.05 Uiso calc U . R 1.0 . .
C C18 0.60991(6) 0.4021(2) 0.43649(12) 0.0426(4) Uani d . . . 1.0 . .
C C19 0.61704(7) 0.2673(3) 0.47520(13) 0.0533(5) Uani d . . . 1.0 . .
H H10 0.627283 0.264702 0.531777 0.064 Uiso calc U . R 1.0 . .
C C20 0.60955(7) 0.1375(2) 0.43321(15) 0.0547(6) Uani d . . . 1.0 . .
H H6 0.614408 0.04721 0.46091 0.066 Uiso calc U . R 1.0 . .
C C21 0.59505(6) 0.1395(2) 0.35125(14) 0.0493(5) Uani d . . . 1.0 . .
H H7 0.590531 0.05079 0.322167 0.059 Uiso calc U . R 1.0 . .
C C37 0.52613(5) 0.78284(17) 0.43332(10) 0.0338(4) Uani d . . . 1.0 . .
C C22 0.58705(6) 0.2723(2) 0.31113(12) 0.0432(4) Uani d . . . 1.0 . .
H H8 0.576398 0.273691 0.25455 0.052 Uiso calc U . R 1.0 . .
C C23 0.59447(5) 0.4025(2) 0.35304(11) 0.0398(4) Uani d . . . 1.0 . .
H H9 0.589064 0.492376 0.325018 0.048 Uiso calc U . R 1.0 . .
C C28 0.66217(6) 0.6335(2) 0.40775(15) 0.0521(5) Uani d . . . 1.0 . .
C C29 0.64020(6) 0.7466(2) 0.35866(16) 0.0555(6) Uani d . . . 1.0 . .
H H20 0.62696 0.81631 0.379948 0.067 Uiso calc U . R 1.0 . .
C C30 0.63732(7) 0.7592(3) 0.27967(16) 0.0578(6) Uani d . . . 1.0 . .
H H21 0.621888 0.83598 0.247619 0.069 Uiso calc U . R 1.0 . .
C C31 0.65695(7) 0.6599(3) 0.24728(17) 0.0619(6) Uani d . . . 1.0 . .
H H24 0.654946 0.668116 0.193284 0.074 Uiso calc U . R 1.0 . .
C C32 0.67942(7) 0.5490(3) 0.29493(17) 0.0630(7) Uani d . . . 1.0 . .
H H22 0.693237 0.481326 0.273727 0.076 Uiso calc U . R 1.0 . .
C C33 0.68188(6) 0.5362(3) 0.37344(16) 0.0578(6) Uani d . . . 1.0 . .
H H23 0.697386 0.459056 0.405015 0.069 Uiso calc U . R 1.0 . .
C C36 0.46567(6) 0.8830(2) 0.44824(11) 0.0408(4) Uani d . . . 1.0 . .
H H31 0.447217 0.888082 0.475727 0.049 Uiso calc U . R 1.0 . .

loop_
_atom_site_aniso_label
_atom_site_aniso_U_11
_atom_site_aniso_U_22
_atom_site_aniso_U_33
_atom_site_aniso_U_12
_atom_site_aniso_U_13
_atom_site_aniso_U_23
C24 0.0346(15) 0.0358(16) 0.0673(19) -0.0037(12) 0.0225(13) -0.0016(14)
C25 0.0363(14) 0.0389(14) 0.084(2) 0.0009(11) 0.0277(14) 0.0037(14)
C26 0.0405(16) 0.0481(18) 0.111(3) 0.0041(13) 0.0325(18) 0.0058(18)
C27 0.041(2) 0.050(3) 0.095(3) -0.0022(19) 0.017(2) -0.003(2)
C24A 0.033(2) 0.030(3) 0.046(3) -0.003(2) 0.019(2) -0.001(2)
C25A 0.036(2) 0.036(2) 0.041(2) 0.0004(18) 0.0155(19) 0.0030(19)
C26A 0.039(4) 0.040(4) 0.036(3) -0.006(3) 0.008(2) 0.003(3)
C27A 0.043(3) 0.044(3) 0.042(3) 0.006(2) 0.014(2) 0.007(2)
C7 0.0404(17) 0.028(2) 0.055(2) -0.0024(17) 0.0232(16) -0.0040(17)
C8 0.0311(14) 0.0334(18) 0.058(2) -0.0015(14) 0.0189(14) -0.0026(15)
C9 0.0384(18) 0.0360(19) 0.066(2) -0.0029(14) 0.0260(17) -0.0044(17)
C10 0.0367(15) 0.0376(17) 0.069(2) -0.0042(12) 0.0180(15) -0.0045(17)
C11 0.0401(18) 0.0382(17) 0.063(2) -0.0033(14) 0.0141(16) -0.0083(16)
C34 0.0356(14) 0.0417(17) 0.0539(17) -0.0041(12) 0.0173(13) -0.0057(14)
C35 0.0375(15) 0.0477(18) 0.0592(19) -0.0007(13) 0.0177(14) -0.0108(16)
C7A 0.028(3) 0.031(3) 0.042(3) 0.006(3) 0.012(2) 0.003(3)
C8A 0.028(2) 0.036(3) 0.037(2) -0.002(2) 0.012(2) -0.002(2)
C9A 0.035(3) 0.038(3) 0.042(3) 0.001(2) 0.014(2) -0.001(2)
C10A 0.040(2) 0.040(3) 0.045(3) 0.005(2) 0.011(2) -0.002(2)
C11A 0.040(2) 0.044(3) 0.046(3) 0.009(2) 0.010(2) -0.010(2)
C34A 0.036(2) 0.044(3) 0.044(2) 0.002(2) 0.0179(18) -0.003(2)
C35A 0.039(3) 0.048(3) 0.048(3) 0.003(2) 0.014(2) -0.012(2)
N1 0.0373(8) 0.0418(8) 0.0420(8) 0.0041(6) 0.0181(6) -0.0034(6)
C1 0.0600(12) 0.0459(10) 0.0370(9) -0.0085(8) 0.0235(8) -0.0011(8)
C2 0.0685(13) 0.0391(9) 0.0355(9) 0.0003(9) 0.0175(9) 0.0015(7)
C3 0.0559(11) 0.0396(9) 0.0379(9) 0.0071(8) 0.0181(8) -0.0009(7)
C4 0.0429(9) 0.0338(8) 0.0379(8) -0.0008(7) 0.0176(7) -0.0027(7)
C5 0.0384(9) 0.0325(8) 0.0390(8) -0.0007(7) 0.0165(7) -0.0034(7)
C6 0.0474(10) 0.0547(11) 0.0421(9) 0.0151(9) 0.0193(8) -0.0016(8)
C12 0.0480(10) 0.0407(9) 0.0449(10) 0.0106(8) 0.0188(8) 0.0002(8)
C13 0.0538(11) 0.0380(9) 0.0405(9) 0.0060(8) 0.0209(8) 0.0038(7)
C14 0.0436(9) 0.0357(8) 0.0437(9) -0.0013(7) 0.0243(8) -0.0017(7)
C15 0.0402(9) 0.0317(8) 0.0413(9) -0.0017(7) 0.0204(7) -0.0026(7)
C16 0.0441(9) 0.0334(8) 0.0388(8) -0.0032(7) 0.0201(7) -0.0023(7)
C17 0.0467(10) 0.0443(10) 0.0412(9) -0.0040(8) 0.0229(8) -0.0026(8)
C18 0.0426(9) 0.0445(10) 0.0493(10) 0.0099(8) 0.0270(8) 0.0048(8)
C19 0.0591(12) 0.0578(12) 0.0544(11) 0.0232(10) 0.0343(10) 0.0157(10)
C20 0.0650(13) 0.0421(10) 0.0735(14) 0.0196(9) 0.0449(12) 0.0177(10)
C21 0.0510(11) 0.0359(9) 0.0731(13) 0.0041(8) 0.0367(10) 0.0025(9)
C37 0.0377(8) 0.0280(7) 0.0394(8) -0.0026(6) 0.0183(7) -0.0018(6)
C22 0.0443(10) 0.0372(9) 0.0534(10) 0.0007(7) 0.0238(8) 0.0007(8)
C23 0.0413(9) 0.0360(9) 0.0496(10) 0.0028(7) 0.0253(8) 0.0043(8)
C28 0.0345(9) 0.0507(11) 0.0776(14) -0.0074(8) 0.0278(9) -0.0241(10)
C29 0.0416(10) 0.0479(11) 0.0869(16) -0.0089(8) 0.0351(11) -0.0220(11)
C30 0.0477(11) 0.0561(12) 0.0817(15) -0.0134(9) 0.0379(11) -0.0148(11)
C31 0.0545(12) 0.0604(13) 0.0859(16) -0.0194(10) 0.0433(12) -0.0226(12)
C32 0.0549(12) 0.0581(13) 0.0969(18) -0.0136(10) 0.0526(13) -0.0275(13)
C33 0.0415(10) 0.0530(12) 0.0903(16) -0.0077(9) 0.0372(11) -0.0235(12)
C36 0.0419(9) 0.0406(9) 0.0463(9) 0.0028(7) 0.0234(8) -0.0017(8)

_geom_special_details            
;

All esds (except the esd in the dihedral angle between two l.s. planes)
are estimated using the full covariance matrix.  The cell esds are taken
into account individually in the estimation of esds in distances, angles
and torsion angles; correlations between esds in cell parameters are only
used when they are defined by crystal symmetry.  An approximate (isotropic)
treatment of cell esds is used for estimating esds involving l.s. planes.
;

loop_
_geom_bond_atom_site_label_1
_geom_bond_atom_site_label_2
_geom_bond_site_symmetry_2
_geom_bond_distance
_geom_bond_publ_flag
C24 C7 . 1.543(7) ?
C24 C25 . 1.552(4) ?
C24 H24A . 0.99 ?
C24 H24B . 0.99 ?
C25 C27 . 1.519(7) ?
C25 C26 . 1.535(4) ?
C25 H25A . 1.0 ?
C26 H26A . 0.98 ?
C26 H26B . 0.98 ?
C26 H26C . 0.98 ?
C27 H27A . 0.98 ?
C27 H27B . 0.98 ?
C27 H27C . 0.98 ?
C24A C25A . 1.539(7) ?
C24A C7A . 1.587(10) ?
C24A H24C . 0.99 ?
C24A H24D . 0.99 ?
C25A C27A . 1.536(7) ?
C25A C26A . 1.542(9) ?
C25A H25B . 1.0 ?
C26A H26D . 0.98 ?
C26A H26E . 0.98 ?
C26A H26F . 0.98 ?
C27A H27D . 0.98 ?
C27A H27E . 0.98 ?
C27A H27F . 0.98 ?
C7 C6 . 1.492(7) ?
C7 C8 . 1.551(5) ?
C7 C28 . 1.652(6) ?
C8 C9 . 1.385(5) ?
C8 C34 . 1.406(5) ?
C9 C10 . 1.412(5) ?
C9 H9A . 0.95 ?
C10 C11 . 1.372(6) ?
C10 H10A . 0.95 ?
C11 C35 . 1.389(6) ?
C11 H11 . 0.95 ?
C34 C35 . 1.388(4) ?
C34 H34 . 0.95 ?
C35 H35 . 0.95 ?
C7A C28 . 1.354(10) ?
C7A C8A . 1.533(9) ?
C7A C6 . 1.788(10) ?
C8A C34A . 1.395(8) ?
C8A C9A . 1.396(9) ?
C9A C10A . 1.392(8) ?
C9A H9AA . 0.95 ?
C10A C11A . 1.399(9) ?
C10A H10B . 0.95 ?
C11A C35A . 1.393(10) ?
C11A H11A . 0.95 ?
C34A C35A . 1.387(8) ?
C34A H34A . 0.95 ?
C35A H35A . 0.95 ?
N1 C5 . 1.282(2) ?
N1 C6 . 1.468(2) ?
C1 C2 . 1.380(3) ?
C1 C17 . 1.389(3) ?
C1 H1 . 0.95 ?
C2 C3 . 1.393(3) ?
C2 H29 . 0.95 ?
C3 C4 . 1.396(3) ?
C3 H4 . 0.95 ?
C4 C16 . 1.410(3) ?
C4 C5 . 1.506(3) ?
C5 C37 . 1.495(2) ?
C6 C18 . 1.515(3) ?
C6 H5 . 1.0 ?
C12 C36 . 1.390(3) ?
C12 C13 . 1.392(3) ?
C12 H3 . 0.95 ?
C13 C14 . 1.395(3) ?
C13 H33 . 0.95 ?
C14 C37 . 1.386(3) ?
C14 H32 . 0.95 ?
C15 C36 . 1.392(3) ?
C15 C37 . 1.400(3) ?
C15 C16 . 1.470(3) ?
C16 C17 . 1.392(3) ?
C17 H30 . 0.95 ?
C18 C19 . 1.397(3) ?
C18 C23 . 1.401(3) ?
C19 C20 . 1.384(3) ?
C19 H10 . 0.95 ?
C20 C21 . 1.376(3) ?
C20 H6 . 0.95 ?
C21 C22 . 1.392(3) ?
C21 H7 . 0.95 ?
C22 C23 . 1.386(3) ?
C22 H8 . 0.95 ?
C23 H9 . 0.95 ?
C28 C33 . 1.404(3) ?
C28 C29 . 1.404(4) ?
C29 C30 . 1.391(4) ?
C29 H20 . 0.95 ?
C30 C31 . 1.393(3) ?
C30 H21 . 0.95 ?
C31 C32 . 1.384(4) ?
C31 H24 . 0.95 ?
C32 C33 . 1.387(4) ?
C32 H22 . 0.95 ?
C33 H23 . 0.95 ?
C36 H31 . 0.95 ?

loop_
_geom_angle_atom_site_label_1
_geom_angle_atom_site_label_2
_geom_angle_atom_site_label_3
_geom_angle_site_symmetry_1
_geom_angle_site_symmetry_3
_geom_angle
_geom_angle_publ_flag
C7 C24 C25 . . 118.2(4) ?
C7 C24 H24A . . 107.8 ?
C25 C24 H24A . . 107.8 ?
C7 C24 H24B . . 107.8 ?
C25 C24 H24B . . 107.8 ?
H24A C24 H24B . . 107.1 ?
C27 C25 C26 . . 109.2(3) ?
C27 C25 C24 . . 112.8(3) ?
C26 C25 C24 . . 109.9(3) ?
C27 C25 H25A . . 108.3 ?
C26 C25 H25A . . 108.3 ?
C24 C25 H25A . . 108.3 ?
C25 C26 H26A . . 109.5 ?
C25 C26 H26B . . 109.5 ?
H26A C26 H26B . . 109.5 ?
C25 C26 H26C . . 109.5 ?
H26A C26 H26C . . 109.5 ?
H26B C26 H26C . . 109.5 ?
C25 C27 H27A . . 109.5 ?
C25 C27 H27B . . 109.5 ?
H27A C27 H27B . . 109.5 ?
C25 C27 H27C . . 109.5 ?
H27A C27 H27C . . 109.5 ?
H27B C27 H27C . . 109.5 ?
C25A C24A C7A . . 118.1(5) ?
C25A C24A H24C . . 107.8 ?
C7A C24A H24C . . 107.8 ?
C25A C24A H24D . . 107.8 ?
C7A C24A H24D . . 107.8 ?
H24C C24A H24D . . 107.1 ?
C27A C25A C24A . . 109.2(4) ?
C27A C25A C26A . . 109.0(5) ?
C24A C25A C26A . . 113.0(5) ?
C27A C25A H25B . . 108.5 ?
C24A C25A H25B . . 108.5 ?
C26A C25A H25B . . 108.5 ?
C25A C26A H26D . . 109.5 ?
C25A C26A H26E . . 109.5 ?
H26D C26A H26E . . 109.5 ?
C25A C26A H26F . . 109.5 ?
H26D C26A H26F . . 109.5 ?
H26E C26A H26F . . 109.5 ?
C25A C27A H27D . . 109.5 ?
C25A C27A H27E . . 109.5 ?
H27D C27A H27E . . 109.5 ?
C25A C27A H27F . . 109.5 ?
H27D C27A H27F . . 109.5 ?
H27E C27A H27F . . 109.5 ?
C6 C7 C24 . . 108.7(3) ?
C6 C7 C8 . . 107.3(4) ?
C24 C7 C8 . . 107.5(4) ?
C6 C7 C28 . . 107.2(4) ?
C24 C7 C28 . . 115.7(4) ?
C8 C7 C28 . . 110.2(3) ?
C9 C8 C34 . . 117.7(3) ?
C9 C8 C7 . . 120.6(4) ?
C34 C8 C7 . . 121.4(4) ?
C8 C9 C10 . . 121.1(4) ?
C8 C9 H9A . . 119.4 ?
C10 C9 H9A . . 119.4 ?
C11 C10 C9 . . 120.0(4) ?
C11 C10 H10A . . 120.0 ?
C9 C10 H10A . . 120.0 ?
C10 C11 C35 . . 119.9(3) ?
C10 C11 H11 . . 120.1 ?
C35 C11 H11 . . 120.1 ?
C35 C34 C8 . . 121.2(4) ?
C35 C34 H34 . . 119.4 ?
C8 C34 H34 . . 119.4 ?
C34 C35 C11 . . 120.1(4) ?
C34 C35 H35 . . 120.0 ?
C11 C35 H35 . . 120.0 ?
C28 C7A C8A . . 116.8(6) ?
C28 C7A C24A . . 103.5(7) ?
C8A C7A C24A . . 107.2(6) ?
C28 C7A C6 . . 106.6(6) ?
C8A C7A C6 . . 114.6(7) ?
C24A C7A C6 . . 107.2(5) ?
C34A C8A C9A . . 117.8(6) ?
C34A C8A C7A . . 122.6(7) ?
C9A C8A C7A . . 119.1(6) ?
C10A C9A C8A . . 121.6(6) ?
C10A C9A H9AA . . 119.2 ?
C8A C9A H9AA . . 119.2 ?
C9A C10A C11A . . 119.7(7) ?
C9A C10A H10B . . 120.2 ?
C11A C10A H10B . . 120.2 ?
C35A C11A C10A . . 119.2(6) ?
C35A C11A H11A . . 120.4 ?
C10A C11A H11A . . 120.4 ?
C35A C34A C8A . . 121.3(6) ?
C35A C34A H34A . . 119.3 ?
C8A C34A H34A . . 119.3 ?
C34A C35A C11A . . 120.4(6) ?
C34A C35A H35A . . 119.8 ?
C11A C35A H35A . . 119.8 ?
C5 N1 C6 . . 121.41(16) ?
C2 C1 C17 . . 120.69(18) ?
C2 C1 H1 . . 119.7 ?
C17 C1 H1 . . 119.7 ?
C1 C2 C3 . . 120.91(18) ?
C1 C2 H29 . . 119.5 ?
C3 C2 H29 . . 119.5 ?
C2 C3 C4 . . 119.68(18) ?
C2 C3 H4 . . 120.2 ?
C4 C3 H4 . . 120.2 ?
C3 C4 C16 . . 118.60(17) ?
C3 C4 C5 . . 133.36(17) ?
C16 C4 C5 . . 107.91(15) ?
N1 C5 C37 . . 119.98(16) ?
N1 C5 C4 . . 135.11(17) ?
C37 C5 C4 . . 104.91(15) ?
N1 C6 C7 . . 113.4(3) ?
N1 C6 C18 . . 109.77(16) ?
C7 C6 C18 . . 112.1(3) ?
N1 C6 C7A . . 101.9(3) ?
C18 C6 C7A . . 114.9(3) ?
N1 C6 H5 . . 107.1 ?
C7 C6 H5 . . 107.1 ?
C18 C6 H5 . . 107.1 ?
C36 C12 C13 . . 121.17(18) ?
C36 C12 H3 . . 119.4 ?
C13 C12 H3 . . 119.4 ?
C12 C13 C14 . . 120.83(17) ?
C12 C13 H33 . . 119.6 ?
C14 C13 H33 . . 119.6 ?
C37 C14 C13 . . 118.27(17) ?
C37 C14 H32 . . 120.9 ?
C13 C14 H32 . . 120.9 ?
C36 C15 C37 . . 121.03(16) ?
C36 C15 C16 . . 130.63(16) ?
C37 C15 C16 . . 108.28(15) ?
C17 C16 C4 . . 121.44(17) ?
C17 C16 C15 . . 129.02(17) ?
C4 C16 C15 . . 109.44(15) ?
C1 C17 C16 . . 118.64(18) ?
C1 C17 H30 . . 120.7 ?
C16 C17 H30 . . 120.7 ?
C19 C18 C23 . . 117.86(19) ?
C19 C18 C6 . . 120.82(18) ?
C23 C18 C6 . . 121.32(17) ?
C20 C19 C18 . . 121.7(2) ?
C20 C19 H10 . . 119.2 ?
C18 C19 H10 . . 119.2 ?
C21 C20 C19 . . 119.81(19) ?
C21 C20 H6 . . 120.1 ?
C19 C20 H6 . . 120.1 ?
C20 C21 C22 . . 119.7(2) ?
C20 C21 H7 . . 120.1 ?
C22 C21 H7 . . 120.1 ?
C14 C37 C15 . . 120.77(16) ?
C14 C37 C5 . . 129.81(17) ?
C15 C37 C5 . . 109.40(15) ?
C23 C22 C21 . . 120.57(19) ?
C23 C22 H8 . . 119.7 ?
C21 C22 H8 . . 119.7 ?
C22 C23 C18 . . 120.35(17) ?
C22 C23 H9 . . 119.8 ?
C18 C23 H9 . . 119.8 ?
C7A C28 C33 . . 129.0(4) ?
C7A C28 C29 . . 114.5(4) ?
C33 C28 C29 . . 116.5(2) ?
C33 C28 C7 . . 120.1(3) ?
C29 C28 C7 . . 122.8(3) ?
C30 C29 C28 . . 121.7(2) ?
C30 C29 H20 . . 119.2 ?
C28 C29 H20 . . 119.2 ?
C29 C30 C31 . . 120.4(3) ?
C29 C30 H21 . . 119.8 ?
C31 C30 H21 . . 119.8 ?
C32 C31 C30 . . 119.0(3) ?
C32 C31 H24 . . 120.5 ?
C30 C31 H24 . . 120.5 ?
C31 C32 C33 . . 120.4(2) ?
C31 C32 H22 . . 119.8 ?
C33 C32 H22 . . 119.8 ?
C32 C33 C28 . . 122.1(3) ?
C32 C33 H23 . . 119.0 ?
C28 C33 H23 . . 119.0 ?
C12 C36 C15 . . 117.93(17) ?
C12 C36 H31 . . 121.0 ?
C15 C36 H31 . . 121.0 ?

loop_
_geom_torsion_atom_site_label_1
_geom_torsion_atom_site_label_2
_geom_torsion_atom_site_label_3
_geom_torsion_atom_site_label_4
_geom_torsion_site_symmetry_1
_geom_torsion_site_symmetry_2
_geom_torsion_site_symmetry_3
_geom_torsion_site_symmetry_4
_geom_torsion
_geom_torsion_publ_flag
C7 C24 C25 C27 . . . . 92.5(5) ?
C7 C24 C25 C26 . . . . -145.4(4) ?
C7A C24A C25A C27A . . . . 148.9(6) ?
C7A C24A C25A C26A . . . . -89.5(7) ?
C25 C24 C7 C6 . . . . -173.1(3) ?
C25 C24 C7 C8 . . . . -57.3(5) ?
C25 C24 C7 C28 . . . . 66.3(5) ?
C6 C7 C8 C9 . . . . -147.8(4) ?
C24 C7 C8 C9 . . . . 95.5(5) ?
C28 C7 C8 C9 . . . . -31.4(6) ?
C6 C7 C8 C34 . . . . 39.0(5) ?
C24 C7 C8 C34 . . . . -77.8(5) ?
C28 C7 C8 C34 . . . . 155.4(4) ?
C34 C8 C9 C10 . . . . 0.8(6) ?
C7 C8 C9 C10 . . . . -172.7(4) ?
C8 C9 C10 C11 . . . . -1.2(6) ?
C9 C10 C11 C35 . . . . 0.7(6) ?
C9 C8 C34 C35 . . . . 0.1(5) ?
C7 C8 C34 C35 . . . . 173.5(4) ?
C8 C34 C35 C11 . . . . -0.6(5) ?
C10 C11 C35 C34 . . . . 0.2(6) ?
C25A C24A C7A C28 . . . . 175.4(5) ?
C25A C24A C7A C8A . . . . 51.4(9) ?
C25A C24A C7A C6 . . . . -72.2(7) ?
C28 C7A C8A C34A . . . . 149.9(7) ?
C24A C7A C8A C34A . . . . -94.6(8) ?
C6 C7A C8A C34A . . . . 24.3(9) ?
C28 C7A C8A C9A . . . . -37.7(10) ?
C24A C7A C8A C9A . . . . 77.7(8) ?
C6 C7A C8A C9A . . . . -163.4(5) ?
C34A C8A C9A C10A . . . . -0.4(9) ?
C7A C8A C9A C10A . . . . -173.1(6) ?
C8A C9A C10A C11A . . . . 1.4(9) ?
C9A C10A C11A C35A . . . . -1.4(8) ?
C9A C8A C34A C35A . . . . -0.7(9) ?
C7A C8A C34A C35A . . . . 171.8(6) ?
C8A C34A C35A C11A . . . . 0.7(9) ?
C10A C11A C35A C34A . . . . 0.4(9) ?
C17 C1 C2 C3 . . . . 0.1(3) ?
C1 C2 C3 C4 . . . . 0.0(3) ?
C2 C3 C4 C16 . . . . -1.1(3) ?
C2 C3 C4 C5 . . . . -176.50(19) ?
C6 N1 C5 C37 . . . . 179.53(16) ?
C6 N1 C5 C4 . . . . -0.1(3) ?
C3 C4 C5 N1 . . . . -6.8(4) ?
C16 C4 C5 N1 . . . . 177.5(2) ?
C3 C4 C5 C37 . . . . 173.56(19) ?
C16 C4 C5 C37 . . . . -2.16(18) ?
C5 N1 C6 C7 . . . . -133.2(3) ?
C5 N1 C6 C18 . . . . 100.5(2) ?
C5 N1 C6 C7A . . . . -137.3(3) ?
C24 C7 C6 N1 . . . . 171.2(3) ?
C8 C7 C6 N1 . . . . 55.3(4) ?
C28 C7 C6 N1 . . . . -63.1(3) ?
C24 C7 C6 C18 . . . . -63.8(4) ?
C8 C7 C6 C18 . . . . -179.7(3) ?
C28 C7 C6 C18 . . . . 61.9(4) ?
C28 C7A C6 N1 . . . . -75.5(5) ?
C8A C7A C6 N1 . . . . 55.2(6) ?
C24A C7A C6 N1 . . . . 174.1(4) ?
C28 C7A C6 C18 . . . . 43.1(6) ?
C8A C7A C6 C18 . . . . 173.9(4) ?
C24A C7A C6 C18 . . . . -67.3(6) ?
C36 C12 C13 C14 . . . . 0.5(3) ?
C12 C13 C14 C37 . . . . -0.8(3) ?
C3 C4 C16 C17 . . . . 2.3(3) ?
C5 C4 C16 C17 . . . . 178.75(16) ?
C3 C4 C16 C15 . . . . -174.32(16) ?
C5 C4 C16 C15 . . . . 2.14(19) ?
C36 C15 C16 C17 . . . . -0.4(3) ?
C37 C15 C16 C17 . . . . -177.54(18) ?
C36 C15 C16 C4 . . . . 175.84(18) ?
C37 C15 C16 C4 . . . . -1.3(2) ?
C2 C1 C17 C16 . . . . 1.0(3) ?
C4 C16 C17 C1 . . . . -2.2(3) ?
C15 C16 C17 C1 . . . . 173.66(18) ?
N1 C6 C18 C19 . . . . -139.90(19) ?
C7 C6 C18 C19 . . . . 93.1(3) ?
C7A C6 C18 C19 . . . . 106.0(4) ?
N1 C6 C18 C23 . . . . 40.1(2) ?
C7 C6 C18 C23 . . . . -86.9(3) ?
C7A C6 C18 C23 . . . . -74.0(4) ?
C23 C18 C19 C20 . . . . 0.5(3) ?
C6 C18 C19 C20 . . . . -179.42(19) ?
C18 C19 C20 C21 . . . . 0.6(3) ?
C19 C20 C21 C22 . . . . -1.6(3) ?
C13 C14 C37 C15 . . . . 0.1(3) ?
C13 C14 C37 C5 . . . . 178.16(17) ?
C36 C15 C37 C14 . . . . 0.8(3) ?
C16 C15 C37 C14 . . . . 178.25(16) ?
C36 C15 C37 C5 . . . . -177.59(16) ?
C16 C15 C37 C5 . . . . -0.16(19) ?
N1 C5 C37 C14 . . . . 3.5(3) ?
C4 C5 C37 C14 . . . . -176.81(17) ?
N1 C5 C37 C15 . . . . -178.33(16) ?
C4 C5 C37 C15 . . . . 1.40(18) ?
C20 C21 C22 C23 . . . . 1.6(3) ?
C21 C22 C23 C18 . . . . -0.4(3) ?
C19 C18 C23 C22 . . . . -0.6(3) ?
C6 C18 C23 C22 . . . . 179.36(17) ?
C8A C7A C28 C33 . . . . 134.3(5) ?
C24A C7A C28 C33 . . . . 16.8(8) ?
C6 C7A C28 C33 . . . . -96.1(6) ?
C8A C7A C28 C29 . . . . -42.5(8) ?
C24A C7A C28 C29 . . . . -160.0(4) ?
C6 C7A C28 C29 . . . . 87.1(4) ?
C6 C7 C28 C33 . . . . -102.4(4) ?
C24 C7 C28 C33 . . . . 19.0(5) ?
C8 C7 C28 C33 . . . . 141.1(3) ?
C6 C7 C28 C29 . . . . 68.4(4) ?
C24 C7 C28 C29 . . . . -170.2(3) ?
C8 C7 C28 C29 . . . . -48.1(5) ?
C7A C28 C29 C30 . . . . 178.8(5) ?
C33 C28 C29 C30 . . . . 1.5(3) ?
C7 C28 C29 C30 . . . . -169.6(3) ?
C28 C29 C30 C31 . . . . -1.0(3) ?
C29 C30 C31 C32 . . . . -0.2(3) ?
C30 C31 C32 C33 . . . . 0.8(3) ?
C31 C32 C33 C28 . . . . -0.2(3) ?
C7A C28 C33 C32 . . . . -177.7(5) ?
C29 C28 C33 C32 . . . . -0.9(3) ?
C7 C28 C33 C32 . . . . 170.4(3) ?
C13 C12 C36 C15 . . . . 0.4(3) ?
C37 C15 C36 C12 . . . . -1.1(3) ?
C16 C15 C36 C12 . . . . -177.86(18) ?

_shelx_res_file                  
;

TITL zhb_dsz4ak_0m_a.res in C2/c
    zhb_dsz4ak_0m.res
    created by SHELXL-2017/1 at 17:39:37 on 07-Jul-2021
CELL 1.54178 35.4019 9.1778 17.9615 90.000 110.844 90.000
ZERR 8.00 0.0050 0.0013 0.0026 0.000 0.006 0.000
LATT 7
SYMM -x, y, -z+1/2
SFAC C H N
UNIT 296 264 8
LIST 4 ! automatically inserted. Change 6 to 4 for CHECKCIF!!
TEMP -173.180
SIZE 0.140 0.320 0.330
ACTA
L.S. 4
FMAP 2
PLAN -5 0 0.00
HTAB
SIMU 0.01 0.02 C24 > C35A
DELU 0.01 0.02 C24 > C35A
BOND $H
CONF
WGHT    0.096300    2.606600
FVAR       0.27390   0.66717   0.63401
PART 1 21
C24   1    0.691319    0.488434    0.547815    21.00000    0.03463    0.03577 =
         0.06733   -0.00156    0.02252   -0.00374
AFIX  23
H24A  2    0.688073    0.397224    0.516725    21.00000   -1.20000
H24B  2    0.684292    0.465939    0.595215    21.00000   -1.20000
AFIX   0
C25   1    0.736682    0.531258    0.577331    21.00000    0.03633    0.03892 =
         0.08371    0.00367    0.02765    0.00086
AFIX  13
H25A  2    0.740696    0.602273    0.538574    21.00000   -1.20000
AFIX   0
C26   1    0.762627    0.396105    0.579618    21.00000    0.04050    0.04810 =
         0.11067    0.00575    0.03249    0.00407
AFIX 137
H26A  2    0.790944    0.425308    0.593673    21.00000   -1.50000
H26B  2    0.753239    0.349321    0.527138    21.00000   -1.50000
H26C  2    0.760260    0.327415    0.619503    21.00000   -1.50000
AFIX   0
C27   1    0.750999    0.602056    0.659133    21.00000    0.04115    0.05009 =
         0.09519   -0.00321    0.01657   -0.00215
AFIX 137
H27A  2    0.779391    0.630758    0.673869    21.00000   -1.50000
H27B  2    0.748313    0.532601    0.698394    21.00000   -1.50000
H27C  2    0.734530    0.688479    0.657906    21.00000   -1.50000
AFIX   0
PART 2 -21
SAME C24 > C27
C24A  1    0.700720    0.541163    0.531371   -21.00000    0.03263    0.03008 =
         0.04629   -0.00079    0.01921   -0.00280
AFIX  23
H24C  2    0.695566    0.440960    0.509693   -21.00000   -1.20000
H24D  2    0.724286    0.578929    0.519946   -21.00000   -1.20000
AFIX   0
C25A  1    0.712772    0.531234    0.622400   -21.00000    0.03603    0.03629 =
         0.04103    0.00296    0.01551    0.00037
AFIX  13
H25B  2    0.687796    0.540653    0.635867   -21.00000   -1.20000
AFIX   0
C26A  1    0.742821    0.650984    0.667216   -21.00000    0.03864    0.03977 =
         0.03560    0.00270    0.00752   -0.00564
AFIX 137
H26D  2    0.748993    0.640485    0.724637   -21.00000   -1.50000
H26E  2    0.730796    0.746968    0.649791   -21.00000   -1.50000
H26F  2    0.767771    0.641598    0.655698   -21.00000   -1.50000
AFIX   0
C27A  1    0.731746    0.381291    0.650742   -21.00000    0.04274    0.04392 =
         0.04172    0.00704    0.01408    0.00558
AFIX 137
H27D  2    0.741527    0.377400    0.709064   -21.00000   -1.50000
H27E  2    0.754413    0.365688    0.632431   -21.00000   -1.50000
H27F  2    0.711400    0.305150    0.628808   -21.00000   -1.50000
AFIX   0
PART 0
PART 1 31
C7    1    0.660070    0.599169    0.496474    31.00000    0.04042    0.02752 =
         0.05520   -0.00404    0.02316   -0.00243
C8    1    0.665512    0.742011    0.545339    31.00000    0.03107    0.03339 =
         0.05831   -0.00265    0.01893   -0.00150
C9    1    0.689259    0.854186    0.534644    31.00000    0.03839    0.03598 =
         0.06563   -0.00442    0.02596   -0.00289
AFIX  43
H9A   2    0.699704    0.847956    0.492805    31.00000   -1.20000
AFIX   0
C10   1    0.698211    0.977634    0.584841    31.00000    0.03668    0.03758 =
         0.06907   -0.00446    0.01800   -0.00422
AFIX  43
H10A  2    0.714963    1.052716    0.577263    31.00000   -1.20000
AFIX   0
C11   1    0.682701    0.989095    0.644585    31.00000    0.04014    0.03822 =
         0.06297   -0.00833    0.01409   -0.00327
AFIX  43
H11   2    0.688468    1.072566    0.678048    31.00000   -1.20000
AFIX   0
C34   1    0.650229    0.756242    0.607325    31.00000    0.03561    0.04168 =
         0.05388   -0.00565    0.01733   -0.00407
AFIX  43
H34   2    0.633896    0.680798    0.616026    31.00000   -1.20000
AFIX   0
C35   1    0.658565    0.878493    0.656041    31.00000    0.03754    0.04767 =
         0.05920   -0.01081    0.01770   -0.00071
AFIX  43
H35   2    0.647741    0.886476    0.697269    31.00000   -1.20000
AFIX   0
PART 2 -31
SAME C7 > C35
C7A   1    0.662721    0.638116    0.483457   -31.00000    0.02796    0.03147 =
         0.04189    0.00314    0.01159    0.00597
C8A   1    0.668928    0.788003    0.523725   -31.00000    0.02846    0.03580 =
         0.03731   -0.00246    0.01151   -0.00197
C9A   1    0.695540    0.886682    0.509241   -31.00000    0.03540    0.03827 =
         0.04181   -0.00139    0.01448    0.00079
AFIX  43
H9AA  2    0.707039    0.863724    0.470283   -31.00000   -1.20000
AFIX   0
C10A  1    0.705631    1.017862    0.550485   -31.00000    0.03996    0.03969 =
         0.04516   -0.00202    0.01080    0.00451
AFIX  43
H10B  2    0.723337    1.084321    0.538805   -31.00000   -1.20000
AFIX   0
C11A  1    0.689573    1.051382    0.609234   -31.00000    0.04008    0.04398 =
         0.04550   -0.00968    0.00957    0.00909
AFIX  43
H11A  2    0.696723    1.139604    0.638577   -31.00000   -1.20000
AFIX   0
C34A  1    0.652735    0.824562    0.581614   -31.00000    0.03633    0.04415 =
         0.04369   -0.00293    0.01793    0.00222
AFIX  43
H34A  2    0.634327    0.759662    0.592113   -31.00000   -1.20000
AFIX   0
C35A  1    0.662976    0.953798    0.624157   -31.00000    0.03862    0.04762 =
         0.04821   -0.01158    0.01402    0.00334
AFIX  43
H35A  2    0.651784    0.975858    0.663693   -31.00000   -1.20000
AFIX   0
PART 0
N1    3    0.586600    0.649259    0.445894    11.00000    0.03727    0.04183 =
         0.04198   -0.00341    0.01811    0.00415
C1    1    0.510868    0.544269    0.651080    11.00000    0.05997    0.04588 =
         0.03703   -0.00110    0.02355   -0.00852
AFIX  43
H1    2    0.498741    0.519753    0.688852    11.00000   -1.20000
AFIX   0
C2    1    0.544273    0.467822    0.650185    11.00000    0.06854    0.03912 =
         0.03552    0.00153    0.01747    0.00026
AFIX  43
H29   2    0.554837    0.391169    0.687338    11.00000   -1.20000
AFIX   0
C3    1    0.562721    0.501508    0.595547    11.00000    0.05586    0.03956 =
         0.03795   -0.00094    0.01807    0.00708
AFIX  43
H4    2    0.585708    0.448142    0.595512    11.00000   -1.20000
AFIX   0
C4    1    0.547263    0.614065    0.540849    11.00000    0.04287    0.03383 =
         0.03791   -0.00266    0.01760   -0.00081
C5    1    0.558153    0.672854    0.472851    11.00000    0.03836    0.03254 =
         0.03896   -0.00344    0.01655   -0.00069
C6    1    0.618685    0.542908    0.483610    11.00000    0.04742    0.05473 =
         0.04207   -0.00164    0.01930    0.01512
AFIX  13
H5    2    0.617631    0.520558    0.537327    11.00000   -1.20000
AFIX   0
C12   1    0.459939    0.966308    0.380414    11.00000    0.04801    0.04075 =
         0.04488    0.00023    0.01878    0.01057
AFIX  43
H3    2    0.437297    1.029695    0.361522    11.00000   -1.20000
AFIX   0
C13   1    0.486783    0.958442    0.339708    11.00000    0.05384    0.03801 =
         0.04049    0.00378    0.02089    0.00601
AFIX  43
H33   2    0.482327    1.017009    0.293751    11.00000   -1.20000
AFIX   0
C14   1    0.520150    0.865634    0.365549    11.00000    0.04360    0.03566 =
         0.04366   -0.00167    0.02426   -0.00126
AFIX  43
H32   2    0.538302    0.859352    0.337424    11.00000   -1.20000
AFIX   0
C15   1    0.499291    0.792073    0.474591    11.00000    0.04018    0.03172 =
         0.04127   -0.00255    0.02037   -0.00170
C16   1    0.512668    0.689173    0.541686    11.00000    0.04405    0.03341 =
         0.03885   -0.00227    0.02011   -0.00316
C17   1    0.494787    0.656719    0.597311    11.00000    0.04667    0.04426 =
         0.04118   -0.00258    0.02285   -0.00402
AFIX  43
H30   2    0.472054    0.710354    0.598486    11.00000   -1.20000
AFIX   0
C18   1    0.609909    0.402073    0.436488    11.00000    0.04261    0.04452 =
         0.04932    0.00480    0.02695    0.00985
C19   1    0.617037    0.267309    0.475200    11.00000    0.05911    0.05779 =
         0.05438    0.01570    0.03432    0.02325
AFIX  43
H10   2    0.627283    0.264702    0.531777    11.00000   -1.20000
AFIX   0
C20   1    0.609551    0.137476    0.433212    11.00000    0.06503    0.04206 =
         0.07348    0.01767    0.04488    0.01964
AFIX  43
H6    2    0.614408    0.047210    0.460910    11.00000   -1.20000
AFIX   0
C21   1    0.595055    0.139542    0.351252    11.00000    0.05096    0.03593 =
         0.07307    0.00252    0.03673    0.00412
AFIX  43
H7    2    0.590531    0.050790    0.322167    11.00000   -1.20000
AFIX   0
C37   1    0.526127    0.782838    0.433322    11.00000    0.03771    0.02800 =
         0.03936   -0.00181    0.01826   -0.00259
C22   1    0.587045    0.272297    0.311132    11.00000    0.04432    0.03716 =
         0.05336    0.00071    0.02378    0.00065
AFIX  43
H8    2    0.576398    0.273691    0.254550    11.00000   -1.20000
AFIX   0
C23   1    0.594472    0.402453    0.353039    11.00000    0.04131    0.03599 =
         0.04959    0.00427    0.02527    0.00280
AFIX  43
H9    2    0.589064    0.492376    0.325018    11.00000   -1.20000
AFIX   0
C28   1    0.662174    0.633542    0.407751    11.00000    0.03446    0.05066 =
         0.07760   -0.02406    0.02777   -0.00742
C29   1    0.640200    0.746625    0.358658    11.00000    0.04155    0.04791 =
         0.08688   -0.02195    0.03510   -0.00891
AFIX  43
H20   2    0.626960    0.816310    0.379948    11.00000   -1.20000
AFIX   0
C30   1    0.637324    0.759213    0.279666    11.00000    0.04769    0.05612 =
         0.08173   -0.01479    0.03793   -0.01337
AFIX  43
H21   2    0.621888    0.835980    0.247619    11.00000   -1.20000
AFIX   0
C31   1    0.656950    0.659891    0.247284    11.00000    0.05446    0.06040 =
         0.08592   -0.02260    0.04331   -0.01943
AFIX  43
H24   2    0.654946    0.668116    0.193284    11.00000   -1.20000
AFIX   0
C32   1    0.679423    0.548998    0.294932    11.00000    0.05491    0.05807 =
         0.09691   -0.02749    0.05262   -0.01360
AFIX  43
H22   2    0.693237    0.481326    0.273727    11.00000   -1.20000
AFIX   0
C33   1    0.681877    0.536180    0.373441    11.00000    0.04146    0.05299 =
         0.09031   -0.02348    0.03723   -0.00768
AFIX  43
H23   2    0.697386    0.459056    0.405015    11.00000   -1.20000
AFIX   0
C36   1    0.465674    0.883036    0.448236    11.00000    0.04190    0.04061 =
         0.04627   -0.00171    0.02338    0.00279
AFIX  43
H31   2    0.447217    0.888082    0.475727    11.00000   -1.20000
REM #####
AFIX   0
HKLF 4 1 1 0 0 0 1 0 0 0 1


REM  zhb_dsz4ak_0m_a.res in C2/c
REM R1 =  0.0598 for    4182 Fo > 4sig(Fo)  and  0.0730 for all    5178 data
REM    448 parameters refined using    399 restraints

END

WGHT      0.0963      2.6065

REM No hydrogen bonds found for HTAB generation

REM Highest difference peak  0.237,  deepest hole -0.219,  1-sigma level  0.047
Q1    1   0.5299  0.7379  0.5021  11.00000  0.05    0.24
Q2    1   0.6237  0.4110  0.3900  11.00000  0.05    0.23
Q3    1   0.5633  0.6438  0.4118  11.00000  0.05    0.23
Q4    1   0.6253  0.1890  0.4613  11.00000  0.05    0.22
Q5    1   0.5050  0.7325  0.4505  11.00000  0.05    0.22
;
_shelx_res_checksum              20883

_shelx_hkl_file                  
;
   2   0   0 1846.52  128.29
  -2   0   0 1640.04  127.89
   2   0   0 1621.44  127.79
  -2   0   0 1646.54  128.59
   4   0   0   34.50    3.60
  -4   0   0   26.30    2.60
   4   0   0   27.40    2.50
  -4   0   0   28.70    3.90
   6   0   0 5848.01  391.56
  -6   0   0 4456.15  391.96
  -8   0   0  155.38   16.70
  -8   0   0  205.78   16.00
   8   0   0  167.48   13.90
 -10   0   0  176.28   16.30
 -10   0   0  181.78   18.20
  10   0   0  174.78   14.30
 -12   0   0 1423.66  106.59
 -12   0   0 1311.07  107.99
  12   0   0 1324.67  103.29
 -14   0   0  994.80   76.19
  14   0   0  841.92   72.99
 -14   0   0 1001.90   78.69
 -16   0   0   10.30    7.60
 -16   0   0   25.60    5.80
  16   0   0   25.70    3.30
 -18   0   0   -4.20    2.60
 -18   0   0    6.70    6.90
  18   0   0   -1.00    1.00
 -20   0   0  507.45   50.29
  20   0   0  518.45   41.70
 -20   0   0  546.95   48.20
 -22   0   0    0.90   11.80
  22   0   0    1.20    0.40
  22   0   0    2.40    1.70
 -22   0   0   -1.30    4.20
  22   0   0    1.50    0.50
  24   0   0   11.70    1.50
 -24   0   0    9.40    1.80
  24   0   0   12.00    1.50
 -24   0   0   12.50    6.90
 -24   0   0   11.90   12.10
  24   0   0   10.30    3.40
  26   0   0   50.09    8.10
 -26   0   0   66.29    5.80
 -26   0   0   60.49   14.20
  26   0   0   64.59    5.40
  26   0   0   66.69    5.50
  28   0   0  164.58   13.00
 -28   0   0  159.78   13.20
 -28   0   0  162.38   23.60
  28   0   0  160.18   12.90
 -30   0   0    0.50    5.30
 -30   0   0    9.30    1.70
  30   0   0    9.40    1.40
  30   0   0    9.40    1.40
 -32   0   0   14.00   11.60
  32   0   0   18.30    2.20
 -32   0   0   21.60    2.50
  34   0   0    2.00    0.70
 -34   0   0    4.00    5.40
 -34   0   0    2.10    0.80
  34   0   0    0.90    0.40
  36   0   0    5.10    2.40
 -36   0   0    8.60    1.50
 -36   0   0    5.70    8.10
  36   0   0    5.80    0.90
  38   0   0    0.00    1.60
 -38   0   0    1.10    0.60
  38   0   0    0.40    0.50
 -40   0   0   98.79    8.00
  40   0   0   98.19    9.30
   1  -1   0 2090.69  152.68
  -1  -1   0 1800.12  153.38
   1  -1   0 1877.81  153.48
   1   1   0 2021.90  152.98
  -1   1   0 2276.07  152.68
  -3  -1   0  852.61   66.99
   3  -1   0  824.72   66.59
   3   1   0  905.61   65.79
  -5  -1   0  485.25   39.40
   5   1   0  485.95   37.50
   7  -1   0  185.88   16.80
  -7  -1   0  188.58   17.60
  -7   1   0  190.28   16.30
   7   1   0  184.18   15.10
   9  -1   0  247.28   20.60
  -9  -1   0  262.97   24.00
  -9  -1   0  297.87   23.20
   9  -1   0  239.68   24.00
  -9   1   0  256.47   22.30
   9   1   0  263.87   20.80
 -11  -1   0  206.48   19.70
  11  -1   0  197.88   15.50
 -11  -1   0  196.28   18.00
  11   1   0  190.28   15.60
 -11   1   0  151.08   19.00
  13  -1   0  250.87   18.70
 -13  -1   0  241.28   22.20
  13   1   0  222.88   18.90
 -13   1   0  240.38   21.40
 -13   1   0  187.88   22.80
  15  -1   0    5.50    1.50
 -15  -1   0    3.60    3.10
 -15  -1   0    4.60    5.60
 -15   1   0   11.70    6.80
 -15   1   0    7.60    3.30
  15   1   0    4.80    1.80
 -17  -1   0  923.01   71.99
  17  -1   0  810.82   65.89
  17   1   0  834.52   66.49
 -17   1   0  783.72   73.19
 -17   1   0  920.11   70.89
  19  -1   0   77.49    7.50
 -19  -1   0   76.99   15.40
  19   1   0   81.39    8.10
 -19   1   0   73.39   11.80
 -19   1   0   47.40   14.50
 -21  -1   0   20.10    7.80
  21  -1   0   12.10    2.70
 -21  -1   0    7.50    8.10
  21  -1   0   13.70    1.60
  21  -1   0   15.50    1.60
  21   1   0   16.50    1.70
 -21   1   0   37.50   20.10
  21   1   0   14.80    1.60
  21   1   0   16.10    3.60
 -21   1   0   15.10    5.20
  23  -1   0   47.30    5.90
  23  -1   0   45.10    4.00
  23  -1   0   53.49    4.20
 -23  -1   0   44.00    4.50
 -23  -1   0   33.90    9.10
  23   1   0   44.10    4.10
 -23   1   0   50.89   11.30
 -23   1   0   42.80   14.50
  23   1   0   49.30    6.60
  23   1   0   49.60    4.20
 -25  -1   0    1.80    0.80
 -25  -1   0    3.10    5.00
  25  -1   0    1.80    0.50
  25  -1   0    1.60    0.50
  25  -1   0   -1.50    2.80
  25   1   0    1.60    0.60
  25   1   0    1.70    0.60
 -25   1   0    5.50    5.90
  25   1   0    1.80    2.20
 -25   1   0   -9.90   16.20
  27  -1   0    5.50    1.00
  27  -1   0    5.20    1.00
 -27  -1   0    1.00    6.80
  27   1   0    3.90    0.90
  27   1   0   -1.10    3.10
  27   1   0    5.90    1.10
 -27   1   0    7.90    1.90
 -27   1   0    9.20    6.80
 -29  -1   0   42.60    3.90
 -29  -1   0   52.19   13.40
  29  -1   0   39.50    3.60
  29  -1   0   38.50    3.50
 -29   1   0   36.30    3.90
 -29   1   0   30.90   10.70
  29   1   0   36.40    3.60
  29   1   0   35.50    3.60
  31  -1   0    7.90    1.20
 -31  -1   0   -5.70    7.50
 -31  -1   0   10.60    1.80
  31  -1   0    7.80    1.30
 -31   1   0    0.10    4.20
  31   1   0    6.80    1.20
 -31   1   0    7.90    1.60
 -33  -1   0   21.60    9.00
 -33  -1   0   22.10    2.30
  33  -1   0   17.70    2.10
  33  -1   0   17.70    2.00
 -33   1   0   18.80    2.30
  33   1   0   19.30    2.00
  33   1   0   17.70    2.20
  33   1   0   19.20    4.30
 -33   1   0    8.30    6.40
 -35  -1   0   11.90    9.60
 -35  -1   0    1.00    0.70
 -35   1   0   13.00    8.40
  35   1   0    2.50    1.90
  37  -1   0    0.60    1.60
 -37  -1   0    0.20    0.60
  37  -1   0    0.30    0.60
  37  -1   0    1.10    0.70
 -37   1   0    0.50    0.60
  37   1   0   -2.40    1.50
  37   1   0    0.90    0.80
 -39  -1   0    0.40    0.60
  39  -1   0    0.10    1.70
  39   1   0    1.80    0.60
  39   1   0   -0.30    2.60
   0  -2   0  723.03   60.69
   0   2   0  818.52   59.29
   2  -2   0  923.71   74.59
  -2  -2   0  858.11   74.49
   2   2   0 1074.39   73.39
  -4  -2   0 1915.41  168.28
   4  -2   0 2236.48  168.38
   4   2   0 2411.66  166.78
  -6  -2   0   78.89   10.00
  -6   2   0   87.19    9.00
  -6   2   0  104.09    9.30
   6   2   0   92.39    8.40
  -8  -2   0 3822.22  284.37
   8  -2   0 3431.56  284.17
   8   2   0 4106.19  281.27
  -8   2   0 3423.66  281.87
 -10  -2   0  667.23   54.39
  10  -2   0  564.34   52.49
 -10   2   0  651.63   51.59
  10   2   0  687.93   50.49
 -12  -2   0  498.05   41.50
  12  -2   0  429.96   40.80
 -12   2   0  437.76   39.70
 -12   2   0  534.95   39.50
  12   2   0  487.35   38.20
 -14  -2   0 1279.57  100.99
  14  -2   0 1132.99   96.99
  14  -2   0 1200.38  100.59
 -14  -2   0 1320.87  102.79
 -14   2   0 1297.67   99.69
  14   2   0 1294.37   96.99
  16  -2   0  584.74   45.90
 -16  -2   0  605.14   51.59
 -16  -2   0  582.74   52.69
 -16   2   0  589.14   49.80
  16   2   0  567.34   46.70
  18  -2   0    4.90    1.90
 -18  -2   0    3.80    7.00
 -18  -2   0   17.40    6.00
 -18   2   0    1.10    8.40
 -18   2   0    6.50    3.60
  18   2   0    7.80    2.30
  20  -2   0    1.20    1.70
 -20  -2   0   11.80    8.50
  20  -2   0    1.90    0.50
 -20  -2   0    4.50    4.20
 -20   2   0   -2.10    9.80
  20   2   0    0.60    0.40
  20   2   0    0.10    3.20
 -20   2   0    1.10    2.80
  22  -2   0    1.10    2.20
  22  -2   0    1.00    0.40
 -22  -2   0    0.10    3.70
 -22  -2   0   -1.70   10.90
  22   2   0    0.60    0.40
  22   2   0    0.10    0.40
 -22   2   0    0.80    2.90
  22   2   0    1.60    1.60
  24  -2   0   11.80    3.70
 -24  -2   0   14.00    8.30
 -24  -2   0   13.50    2.00
  24  -2   0   13.80    1.60
  24  -2   0   16.00    1.70
  24   2   0   15.70    1.80
  24   2   0   14.40    1.70
  24   2   0   12.70    3.80
 -24   2   0   13.50    6.60
 -24   2   0  -10.80   16.70
  26  -2   0   28.90    2.60
  26  -2   0   27.90    2.70
 -26  -2   0   26.20    3.00
  26   2   0   24.70    2.60
  26   2   0   25.60    5.80
  26   2   0   24.40    2.60
 -26   2   0   23.40    3.80
 -26   2   0   16.90    6.60
 -28  -2   0   -2.50    5.40
 -28  -2   0    1.50    0.90
  28  -2   0    0.60    0.50
 -28   2   0    1.60    0.90
 -28   2   0    3.20    5.50
  28   2   0    5.40    3.40
  28   2   0    1.70    0.60
  30  -2   0    8.70    1.40
 -30  -2   0    8.70    9.20
 -30  -2   0   13.60    1.80
  30  -2   0   10.60    1.50
  30  -2   0    6.90    2.80
 -30   2   0   13.70    7.30
  30   2   0   10.20    3.40
  30   2   0   -0.50    8.00
  30   2   0    8.60    1.60
  30   2   0   10.50    1.50
 -30   2   0   12.20    2.00
 -32  -2   0    1.30    0.80
 -32  -2   0   -2.10    7.80
  32  -2   0    0.40    0.50
  32  -2   0    0.40    0.40
 -32   2   0   -5.90    5.10
  32   2   0   -0.40    0.50
  32   2   0    0.50    0.50
 -32   2   0    1.20    0.70
  32   2   0    0.80    2.20
  34  -2   0   19.70    2.10
 -34  -2   0   20.70    2.40
  34  -2   0   24.70    2.30
  34   2   0   18.50    2.00
  34   2   0   22.00    2.40
 -34   2   0   22.80    2.50
  34   2   0   14.70    3.80
  36  -2   0  149.09   11.60
  36  -2   0  132.29   11.30
 -36   2   0  149.88   11.70
  36   2   0  151.08   11.70
  38  -2   0    1.80    1.80
  38  -2   0    2.70    0.60
 -38   2   0    2.00    0.70
  38   2   0    2.90    0.70
  -1  -3   0    0.70    2.20
   1  -3   0    4.10    2.70
   1   3   0    1.60    0.90
   3  -3   0   64.19    8.80
   3   3   0   70.49    7.00
  -3   3   0   79.99    8.30
  -5  -3   0   75.69    9.90
   5  -3   0   80.69   10.30
   5   3   0   88.49    8.20
   7  -3   0   30.20    6.10
  -7  -3   0   35.40    7.10
  -7   3   0   30.30    5.10
  -7   3   0   37.70    5.60
   9  -3   0  268.17   24.50
  -9   3   0  239.68   22.90
  -9   3   0  242.48   22.30
   9   3   0  265.47   21.60
 -11  -3   0    5.30    4.10
  11  -3   0   11.30    4.80
 -11   3   0    9.90    4.60
 -11   3   0   10.60    3.20
  11   3   0   15.00    3.20
 -13  -3   0  814.02   70.49
  13  -3   0  847.12   70.49
 -13  -3   0  856.61   71.99
  13   3   0  817.42   66.19
 -13   3   0  857.71   67.99
 -13   3   0  855.41   68.29
  15  -3   0    0.70    1.60
 -15  -3   0    4.70    4.90
  15  -3   0    3.10    4.50
 -15  -3   0    4.90    5.20
  15   3   0    1.10    1.20
 -15   3   0   -0.10    5.10
 -15   3   0   -1.50    2.20
  17  -3   0   57.29    6.50
 -17  -3   0   54.29   12.60
 -17  -3   0   56.79   13.60
  17   3   0   64.09    7.50
 -17   3   0   66.49   10.00
 -19  -3   0  199.88   25.90
  19  -3   0  179.18   15.20
  19  -3   0  171.98   16.60
 -19  -3   0  207.78   24.60
  19   3   0  180.88   15.30
 -19   3   0  231.78   22.20
  19   3   0  209.18   15.40
  19   3   0  213.28   18.50
  21  -3   0    1.80    0.50
 -21  -3   0   -3.80    6.00
 -21  -3   0    7.70   12.00
  21  -3   0    0.60    2.30
  21  -3   0    0.80    0.50
 -21   3   0   -2.60    3.10
  21   3   0    1.20    0.50
 -21   3   0   -6.80   11.30
  21   3   0    1.50    2.20
  21   3   0    1.20    0.60
  23  -3   0   73.59    6.10
 -23  -3   0   68.09    6.40
 -23  -3   0   74.49   16.20
  23  -3   0   77.19    6.20
 -23   3   0   75.19   13.00
  23   3   0   74.39    9.80
  23   3   0   69.79    6.20
  23   3   0   75.99    6.30
 -25  -3   0   61.69    6.10
  25  -3   0   50.39    4.70
  25  -3   0   57.39    4.70
 -25  -3   0   40.00   16.90
  25   3   0   54.99    4.80
  25   3   0   53.69    4.80
 -25   3   0   38.00   10.10
  25   3   0   42.30    8.00
  27  -3   0   69.29    5.90
 -27  -3   0   77.09    6.30
  27  -3   0   71.49    6.10
 -27   3   0   67.39    6.30
  27   3   0   53.09   10.00
 -27   3   0   85.99   14.90
  27   3   0   66.69    6.10
  27   3   0   71.49    6.00
  29  -3   0   25.00    2.60
 -29  -3   0   26.90    3.00
  29  -3   0   27.90    2.60
  29   3   0   24.30    2.80
  29   3   0   17.20    6.20
 -29   3   0   14.80    7.10
 -29   3   0   25.30    3.00
  29   3   0   25.50    2.60
  31  -3   0    2.10    0.70
 -31  -3   0    2.00    0.90
  31  -3   0   -1.80    1.70
  31  -3   0    0.70    0.40
 -31   3   0    6.30    6.10
 -31   3   0    0.00    0.70
  31   3   0    0.50    0.50
  31   3   0    1.10    0.50
 -33  -3   0   29.80    2.80
  33  -3   0   25.20    2.50
  33  -3   0   22.90    2.40
 -33   3   0   14.40    7.90
  33   3   0   21.10    2.60
 -33   3   0   24.70    2.70
 -35  -3   0    0.10    0.70
  35  -3   0    0.40    0.30
  35  -3   0   -0.20    0.40
 -35   3   0    0.10    0.50
  35   3   0   -0.30    0.50
  37  -3   0    0.10    0.30
 -37   3   0    0.20    0.50
  37   3   0    0.00    0.50
  -2  -4   0    1.00    3.50
   2  -4   0    6.60    3.90
  -2   4   0    7.10    3.20
   2   4   0    2.90    1.50
  -4  -4   0   12.20    4.40
   4  -4   0    5.00    3.80
   4   4   0    8.10    2.00
  -4   4   0    9.20    3.70
   6  -4   0  661.93   57.09
  -6  -4   0  635.24   57.69
   6   4   0  763.92   54.79
  -6   4   0  684.63   56.09
  -6   4   0  641.64   54.49
   8  -4   0   52.49    9.10
  -8  -4   0   46.70    9.60
   8   4   0   54.59    7.20
  -8   4   0   55.89    8.40
  -8   4   0   54.49    7.30
 -10  -4   0   47.80    9.70
  10  -4   0   48.00    9.40
  10   4   0   43.70    6.60
 -10   4   0   38.10    6.40
 -12  -4   0  425.16   41.10
  12  -4   0  435.66   39.90
 -12   4   0  357.36   37.00
 -12   4   0  422.36   36.50
  12   4   0  473.55   36.30
 -14  -4   0  292.37   30.60
  14  -4   0  322.57   30.10
 -14   4   0  306.47   27.10
  14   4   0  227.18   26.10
 -14   4   0  238.48   26.30
  16  -4   0  457.45   37.90
  16  -4   0  414.36   39.40
  16  -4   0  507.65   47.10
 -16  -4   0  551.94   49.99
  16   4   0  501.55   38.10
  16   4   0  456.65   38.00
  16   4   0  550.94   42.00
 -16   4   0  572.14   44.50
  18  -4   0   78.79    9.70
  18  -4   0   96.39    7.70
 -18  -4   0   86.19    7.90
  18  -4   0   98.99   19.00
  18   4   0  100.39    7.90
  18   4   0   93.59   11.00
 -18   4   0  115.59   14.30
  18   4   0  100.19    7.90
  20  -4   0  129.79    9.70
  20  -4   0  112.19    9.40
 -20  -4   0  107.09    9.70
 -20   4   0  136.89   16.40
  20   4   0  108.49    9.60
  20   4   0  124.89    9.60
  22  -4   0   59.59    5.30
 -22  -4   0   58.99    5.50
  22  -4   0   63.99    5.20
  22   4   0   52.49   16.20
  22   4   0   59.09    5.30
  22   4   0   60.89    5.40
  22   4   0   52.59    8.60
 -22   4   0   67.79   12.40
 -24  -4   0   20.90    2.50
  24  -4   0   17.70    2.20
  24  -4   0   21.70    2.20
  24   4   0   23.20   16.60
 -24   4   0   11.00    6.50
  24   4   0   21.10    2.30
  24   4   0   20.80    2.20
  24   4   0   11.30    4.20
 -26  -4   0   -0.50    1.00
  26  -4   0    0.90    0.50
  26  -4   0    0.00    0.40
 -26   4   0   -2.40    4.10
  26   4   0   -3.30    3.80
  26   4   0    0.40    0.60
  26   4   0    0.90    0.60
  28  -4   0   84.99    6.60
  28  -4   0   75.09    6.70
 -28  -4   0   69.29    7.40
 -28   4   0   77.99   15.60
  28   4   0   83.99    6.90
  30  -4   0    3.00    0.70
 -30  -4   0    2.10    1.20
  30  -4   0    2.90    0.70
 -30   4   0    3.20    0.90
 -30   4   0   -4.40    6.10
  30   4   0    4.40    1.00
  32  -4   0   20.60    2.30
  32  -4   0   25.30    2.40
  32  -4   0   20.00    4.10
 -32  -4   0   24.50    2.70
  32   4   0   27.10    2.70
 -32   4   0   42.00   13.50
 -32   4   0   23.50    2.70
  34  -4   0   41.60    3.90
 -34   4   0   51.59    4.40
  34   4   0   51.29    4.30
 -36  -4   0   -0.20    0.70
 -36  -4   0   -0.70    0.50
  36  -4   0    0.30    0.40
  36   4   0   -0.10    0.40
 -36   4   0    0.80    0.50
   1  -5   0   28.40    9.30
  -1  -5   0   37.70    9.60
  -1   5   0   36.50    7.50
   1   5   0   34.50    7.90
   3  -5   0   26.10    8.40
  -3  -5   0   26.10    8.10
   3   5   0   21.30    4.40
  -3   5   0   20.80    6.30
  -5  -5   0    3.60    5.60
   5  -5   0   -4.10    4.40
   5   5   0   -0.20    1.40
  -5   5   0   -1.20    2.90
  -5   5   0    1.70    2.60
  -7  -5   0  149.79   19.70
   7  -5   0  145.19   18.70
   7   5   0  180.98   15.50
  -7   5   0  144.59   15.40
  -7   5   0  130.59   17.00
   9  -5   0    9.60    8.60
  -9   5   0    5.20    4.60
  -9   5   0    4.50    2.70
 -11  -5   0   22.00    3.60
  11  -5   0   29.60    2.80
 -11  -5   0   27.40   11.20
  11  -5   0   35.20   10.10
  11   5   0   26.30    2.80
 -11   5   0   33.80    6.90
  11   5   0   32.50    6.30
  13  -5   0    4.20    6.90
 -13  -5   0   -6.10    7.10
  13  -5   0    1.20    0.60
 -13   5   0    8.70    8.00
  13   5   0    0.50    2.00
 -13   5   0    2.40    2.70
  15  -5   0   50.59   14.60
 -15  -5   0   40.00    4.30
  15  -5   0   45.40    4.00
  15  -5   0   37.80    3.80
 -15   5   0   58.79    9.30
  15   5   0   41.00    7.00
  15   5   0   45.30    4.00
  17  -5   0   -6.80   10.80
 -17  -5   0    2.80    1.40
  17  -5   0    6.60    1.20
  17  -5   0    4.10    3.70
  17  -5   0    6.00    1.20
  17   5   0    4.60    1.10
  17   5   0    5.10    2.80
 -17   5   0    9.90    4.40
  19  -5   0   56.49    5.00
  19  -5   0   60.09    5.20
 -19  -5   0   61.99    5.50
  19   5   0   56.99    5.20
 -19   5   0   55.49   11.00
  19   5   0   53.49    8.80
  19   5   0   60.49   11.70
  21  -5   0    1.10    0.60
  21  -5   0    0.90    0.50
 -21  -5   0    2.50    1.10
  21   5   0    1.00    6.20
  21   5   0    3.10    3.50
  21   5   0    0.90    0.70
 -21   5   0   -3.90    3.30
  23  -5   0   60.99    5.50
  23  -5   0   63.99    5.40
 -23  -5   0   68.49    5.80
  23   5   0   60.49    5.60
 -23   5   0   56.89   12.60
  23   5   0   54.89   15.00
  25  -5   0    3.90    0.90
 -25  -5   0    2.00    1.20
  25  -5   0    3.70    0.80
 -25   5   0   -0.90    5.80
  25   5   0    5.60    1.20
  25   5   0    7.50    4.30
 -27  -5   0    4.20    1.10
  27  -5   0    1.20    0.60
  27  -5   0    2.40    0.70
  27   5   0    2.80    0.80
 -27   5   0    5.40    6.90
 -29  -5   0   20.20    2.50
  29  -5   0   16.60    1.90
  29  -5   0   13.40    1.80
  29   5   0   18.80    2.20
 -29   5   0    8.10    7.70
 -29   5   0   20.10    2.30
  31  -5   0    4.90    0.90
  31  -5   0    3.00    0.70
 -31  -5   0    4.40    1.50
 -31   5   0    4.50    1.00
  31   5   0    4.80    1.10
  33  -5   0   12.00    1.30
  33  -5   0    5.20    2.60
  33  -5   0    8.60    1.10
 -33   5   0   12.10    1.60
  33   5   0   13.20    1.60
  35  -5   0    4.00    0.70
  35  -5   0    5.70    2.40
 -35  -5   0    2.10    0.80
 -35   5   0    3.70    1.10
  35   5   0    2.80    0.80
   0  -6   0   74.99    7.00
   0   6   0   93.89   13.90
   0   6   0   71.29    6.30
  -2  -6   0   70.69    6.30
   2  -6   0   66.79   17.60
   2  -6   0   76.39    6.20
  -2  -6   0   90.29   19.40
   2   6   0   71.19   12.40
   2   6   0   54.19    5.50
  -2   6   0   58.09    9.70
  -2   6   0   60.09    5.50
  -2   6   0   70.19   13.00
   4  -6   0  210.78   18.80
   4  -6   0  221.78   18.40
   4  -6   0  262.47   27.50
  -4   6   0  231.28   21.50
  -4   6   0  227.68   17.90
   4   6   0  216.98   17.90
  -4   6   0  251.87   26.50
   6  -6   0    9.20    1.70
  -6  -6   0   14.90    2.30
   6  -6   0   12.00    1.60
   6  -6   0   -4.00    8.50
  -6  -6   0    8.00    1.70
   6   6   0   10.30    1.70
  -6   6   0    5.30    5.50
  -6   6   0    9.40    3.80
   6   6   0   15.30    6.00
  -8  -6   0  186.68   16.70
   8  -6   0  216.48   16.90
  -8  -6   0  227.58   30.20
  -8  -6   0  213.78   17.70
   8  -6   0  193.28   26.50
   8   6   0  250.97   21.50
  -8   6   0  200.98   21.00
   8   6   0  205.28   16.60
  -8   6   0  215.98   16.60
  10  -6   0  104.19   18.40
  10  -6   0   69.39    5.90
  10  -6   0   69.29    6.10
 -10  -6   0   47.60   16.50
 -10  -6   0   69.19    7.00
 -10   6   0   69.99   10.60
  10   6   0   63.69    9.70
 -10   6   0   65.59    5.90
  10   6   0   68.29    6.00
  10   6   0   84.39   13.50
  12  -6   0   11.50    1.50
  12  -6   0    6.00   10.60
 -12  -6   0   12.70    2.00
  12  -6   0    9.00    1.50
 -12  -6   0    8.30    2.00
  12   6   0    8.20    5.60
  12   6   0    6.70    1.40
  12   6   0    7.40    3.50
 -12   6   0    8.60    4.70
 -12   6   0   15.00   11.40
  14  -6   0   13.20    1.90
 -14  -6   0   11.10    2.40
  14  -6   0   15.00    1.80
 -14   6   0   17.90   15.30
  14   6   0   14.60    1.90
  14   6   0   19.50    5.00
  14   6   0    7.40    6.70
 -14   6   0   13.10    5.20
 -16  -6   0   87.49    8.70
  16  -6   0   92.79    7.50
  16  -6   0  103.59   24.20
 -16  -6   0   93.09    7.70
  16   6   0   78.29   14.90
  16   6   0   84.29    7.50
 -16   6   0   94.59   13.80
  16   6   0   76.29   11.40
 -18  -6   0    5.70    1.80
  18  -6   0   12.20    1.50
  18  -6   0   -0.80   25.30
  18  -6   0    7.20    1.40
 -18  -6   0   10.10    1.70
 -18   6   0    5.70    4.50
  18   6   0    8.60    1.60
  18   6   0    1.20    3.50
  20  -6   0    6.60    1.30
 -20  -6   0    7.60    2.30
  20  -6   0    9.00    1.30
 -20  -6   0    8.30    1.70
  20   6   0   -5.50    7.20
  20   6   0    8.10    1.50
  20   6   0    4.40    4.30
  22  -6   0    3.40    0.80
  22  -6   0    2.50    0.80
 -22  -6   0    2.70    1.30
 -22  -6   0    3.20    1.70
  22   6   0    2.50    0.90
 -22   6   0   -3.20    6.30
  22   6   0   -5.00    9.80
  22   6   0    1.50    3.70
  24  -6   0    9.30    1.40
 -24  -6   0    7.90    2.40
  24  -6   0   10.20    1.50
 -24  -6   0   13.20    2.00
 -24   6   0   23.10    8.00
  24   6   0    8.60    1.70
  26  -6   0    3.10    0.70
 -26  -6   0    4.30    1.10
 -26  -6   0    2.20    1.30
  26  -6   0    1.90    0.60
 -26   6   0   10.40    9.30
 -26   6   0    3.60    1.20
  26   6   0    1.90    0.80
  28  -6   0   19.50    2.10
 -28  -6   0   18.30    3.00
  28  -6   0   19.70    2.10
  28   6   0   24.80    2.50
  30  -6   0    2.20    0.60
 -30  -6   0    1.50    1.10
  30  -6   0    2.40    0.50
 -30  -6   0   -0.10    0.90
 -30   6   0    2.30    0.80
  30   6   0    3.20    0.90
  32  -6   0   27.60    2.40
  32  -6   0   23.00    2.20
 -32  -6   0   29.50    3.10
  34  -6   0    1.40    1.40
  34  -6   0    0.00    0.30
  34   6   0    0.40    0.40
   1  -7   0   -0.30    0.60
  -1  -7   0    0.40    0.70
  -1  -7   0   -1.80   21.30
   1  -7   0    1.70    1.00
   1  -7   0   -7.00   14.40
  -1  -7   0    2.00    1.00
   1   7   0    0.20    0.70
   1   7   0   -5.80    6.30
  -1   7   0    9.80    7.00
  -1   7   0   -0.50    0.70
   3  -7   0   67.09    5.80
   3  -7   0   65.69    6.00
  -3  -7   0   62.19    6.40
  -3  -7   0   69.69    5.80
   3   7   0   58.19    5.60
   3   7   0   41.50   12.60
  -3   7   0   66.99    5.60
   5  -7   0   53.29    5.10
  -5  -7   0   60.09    5.90
   5  -7   0   57.99   18.70
  -5  -7   0   55.39    5.20
   5  -7   0   53.69    5.20
   5   7   0   50.19    5.00
   5   7   0   38.30   13.10
  -5   7   0   64.49    5.10
  -7  -7   0    5.60    1.70
   7  -7   0    4.70    1.10
   7  -7   0    3.50    1.00
   7  -7   0   -7.80   16.40
  -7   7   0    5.00    1.20
   7   7   0    8.70    1.60
  -7   7   0    9.10    9.80
   7   7   0    2.60    6.20
  -9  -7   0   84.89    7.20
  -9  -7   0   78.69    8.00
   9  -7   0   80.29    7.10
   9  -7   0   85.19    6.90
   9   7   0   63.89   15.80
   9   7   0   81.89    7.20
 -11  -7   0   27.20    3.60
 -11  -7   0   16.30    3.10
  11  -7   0   25.50    2.70
  11  -7   0   22.90    2.50
  11   7   0   23.80    2.80
 -11   7   0   27.50    2.90
  11   7   0   11.60    7.90
  13  -7   0  167.58   14.30
 -13  -7   0  196.38   15.60
  13  -7   0  176.48   14.10
  13   7   0  151.98   23.70
  13   7   0  185.78   14.40
  15  -7   0   18.70    2.20
 -15  -7   0   21.70    2.80
  15  -7   0   17.00    2.30
 -15  -7   0   16.60    3.20
  15   7   0   20.50    2.50
  15   7   0   20.50   10.00
 -17  -7   0   14.80    3.10
 -17  -7   0   16.10    2.60
  17  -7   0   15.90    2.10
  17  -7   0   20.40    2.10
 -17   7   0   12.50    9.50
  17   7   0   11.50   16.70
  17   7   0   17.20    2.30
  19  -7   0    8.40    1.50
  19  -7   0   14.10    1.60
 -19  -7   0   10.20    2.40
  19   7   0   11.40    1.90
 -19   7   0   -3.80   11.30
  21  -7   0    0.20    0.50
 -21  -7   0    0.50    0.80
  21  -7   0    0.20    0.40
 -21  -7   0   -0.80    1.00
  21   7   0    0.30    0.60
 -23  -7   0   -0.20    0.90
  23  -7   0    0.70    0.50
 -23  -7   0    0.20    1.00
  23  -7   0    1.70    0.60
  23   7   0    1.60    0.70
  25  -7   0   13.90    1.70
  25  -7   0   14.60    1.60
 -25  -7   0   11.30    2.30
 -25   7   0   18.00    2.50
  25   7   0   13.60    1.90
  27  -7   0    1.90    0.60
  27  -7   0    0.80    0.40
 -27  -7   0    0.70    0.70
 -27  -7   0   -0.70    0.80
  27   7   0    1.50    0.60
 -29  -7   0    2.70    1.00
  29  -7   0    0.10    1.90
  29  -7   0    2.20    0.60
 -29  -7   0    2.20    0.80
  29  -7   0    2.90    0.60
  29   7   0    3.60    0.80
 -29   7   0    2.70    0.90
  31  -7   0   14.80    1.70
 -31  -7   0   15.20    2.10
  31   7   0   20.70    1.80
 -31   7   0   18.50    1.80
   0  -8   0  435.76   33.90
   0  -8   0  446.16   34.30
   0   8   0  425.06   33.80
  -2  -8   0   23.60    3.20
   2  -8   0   22.70    3.00
  -2  -8   0   30.40    3.30
   2  -8   0   25.00    2.90
  -2   8   0   28.00    3.10
   2   8   0   35.40   13.90
  -2   8   0    6.40   11.70
   2   8   0   24.30    2.90
   4  -8   0  116.69   10.00
  -4  -8   0  113.69    9.80
  -4  -8   0  115.69   10.30
   4  -8   0  120.59    9.70
  -4   8   0  109.59    9.60
   4   8   0  119.69    9.70
   6  -8   0   19.40    2.40
  -6  -8   0   20.00    3.00
  -6  -8   0   17.30    2.60
   6  -8   0   18.60    2.50
  -6   8   0    5.60   16.00
   6   8   0   21.50    2.60
  -6   8   0   22.90    2.60
  -8  -8   0   22.50    3.40
  -8  -8   0   26.50    2.90
   8  -8   0   24.30    2.90
   8  -8   0   26.40    2.80
  -8   8   0   26.70    3.00
   8   8   0    9.00   10.10
   8   8   0   24.40    2.90
  -8   8   0   -0.90   17.30
 -10  -8   0   36.50    4.40
 -10  -8   0   43.80    3.90
  10  -8   0   33.20    3.70
  10  -8   0   36.40    3.60
  10   8   0   38.30    3.80
  10   8   0   14.20   12.60
 -12  -8   0   -0.70    0.70
  12  -8   0    0.90    0.60
 -12  -8   0    1.70    1.00
  12   8   0    0.40    0.70
  12   8   0    6.60   10.50
 -14  -8   0   37.30    5.40
  14  -8   0   46.30    4.20
  16  -8   0   71.39    6.00
 -16  -8   0   72.89    6.90
  16  -8   0   63.69    6.00
  16   8   0   72.79    6.20
  18  -8   0   19.60    2.20
  18  -8   0   22.20    2.20
 -18  -8   0   21.40    3.00
 -18  -8   0   19.50    2.60
  18   8   0   20.50    2.50
  20  -8   0    9.20    1.40
 -20  -8   0    8.50    1.90
  20  -8   0   10.10    1.40
  22  -8   0    2.20    0.60
 -22  -8   0    1.00    0.90
 -22  -8   0    1.80    1.00
  22   8   0    3.70    0.90
  24  -8   0    2.40    0.60
 -24  -8   0    2.20    0.90
 -24   8   0    4.10    1.30
  24   8   0    3.00    0.80
 -26  -8   0    1.90    0.80
  26  -8   0    1.60    0.40
 -26  -8   0    1.40    0.70
  26  -8   0    1.50    0.60
  26   8   0    1.60    0.70
  28  -8   0    0.80    0.90
 -28  -8   0    0.50    0.40
  28  -8   0    0.70    0.30
  28   8   0    1.00    0.50
 -28   8   0    0.00    0.40
   1  -9   0   15.50    2.30
  -1  -9   0   14.90    2.40
  -1  -9   0   16.90    2.20
   1  -9   0   17.20    2.30
  -1   9   0   17.60    2.50
   1   9   0   21.30    2.50
   3  -9   0   18.30    2.30
  -3  -9   0   19.50    2.60
  -3  -9   0   15.70    2.40
   3  -9   0   18.80    2.40
  -3   9   0   19.70    2.60
   3   9   0   17.40    2.40
  -5  -9   0  118.59   11.40
   5  -9   0  146.29   11.70
  -5  -9   0  149.09   12.10
   5  -9   0  144.09   11.40
   5   9   0  136.79   11.50
  -5   9   0  152.68   11.60
  -7  -9   0   34.70    3.90
   7  -9   0   40.00    3.80
  -7  -9   0   41.60    4.20
   7  -9   0   39.20    3.90
   7   9   0   43.70    4.00
  -7   9   0   39.00    4.00
  -9  -9   0    6.40    1.60
   9  -9   0    8.00    1.40
   9   9   0    9.80    1.70
  11  -9   0    0.60    0.50
 -11  -9   0   -0.30    0.80
 -11  -9   0    0.90    0.80
  11  -9   0    0.40    0.60
  11   9   0    2.40    0.90
 -13  -9   0    1.80    0.80
  13  -9   0    1.50    0.60
 -13  -9   0    1.10    0.80
  13  -9   0    1.10    0.50
  13   9   0    1.60    0.80
 -15  -9   0    4.80    1.30
  15  -9   0    2.30    1.30
  15  -9   0    4.00    0.80
  15  -9   0    3.70    0.90
 -15  -9   0    1.50    1.10
  15   9   0    4.90    1.20
 -17  -9   0    0.80    0.80
 -17  -9   0    1.60    0.80
  17  -9   0    2.20    0.50
  17  -9   0    1.10    0.50
  17   9   0    0.40    0.70
 -19  -9   0   14.70    1.90
  19  -9   0   12.20    1.40
  19   9   0   13.90    1.80
 -21  -9   0    1.00    0.60
  21  -9   0   -0.20    0.40
 -21  -9   0    0.00    0.40
  21  -9   0   -0.30    0.30
 -21   9   0   -0.50    1.20
  21   9   0   -0.20    0.40
 -23  -9   0   -0.10    0.40
 -23  -9   0   -0.70    0.60
  23   9   0    0.30    0.40
 -23   9   0   -0.50    0.60
   0 -10   0   49.40    4.50
   0 -10   0   45.20    4.40
   0  10   0   51.49    4.60
  -2 -10   0    0.50    0.50
   2 -10   0    2.40    1.20
  -2 -10   0    0.80    0.70
   2 -10   0    0.70    0.60
  -2  10   0    1.80    1.00
   2  10   0    1.90    1.00
   4 -10   0   28.20    2.80
   4 -10   0   28.00    2.70
  -4 -10   0   24.50    2.80
  -4 -10   0   29.20    2.90
   4  10   0   34.60    3.40
  -4  10   0   24.50    3.10
   4  10   0   26.60    3.00
  -6 -10   0   17.80    2.30
  -6 -10   0   24.50    2.50
   6 -10   0   20.00    2.20
   6 -10   0   19.00    2.20
   6  10   0   22.60    2.50
   6  10   0   28.60    3.70
   8 -10   0    1.00    0.60
  -8 -10   0    1.70    0.70
  -8 -10   0    2.20    0.70
   8 -10   0    2.30    0.60
   8  10   0    1.80    0.90
  10 -10   0    1.10    0.50
 -10 -10   0    1.10    0.60
 -10 -10   0    1.20    0.60
  10 -10   0    0.70    0.50
  10  10   0    0.80    0.80
 -12 -10   0    0.60    0.60
  12 -10   0    0.60    0.90
 -12 -10   0    1.30    0.60
  12 -10   0    1.20    0.50
  12 -10   0    0.70    0.40
  12  10   0    0.10    0.70
  14 -10   0    1.10    0.40
 -14 -10   0    2.50    0.70
  14 -10   0    0.50    0.50
 -14 -10   0    0.90    0.50
  14  10   0    1.60    0.70
  16 -10   0    0.80    0.40
 -16 -10   0    1.80    0.60
 -16 -10   0    2.10    0.60
  16  10   0    2.00    1.10
 -18 -10   0    0.70    0.40
 -18  10   0    2.20    1.30
  18  10   0    1.50    0.60
   1 -11   0   31.50    2.90
   1 -11   0   37.10    3.00
  -1 -11   0   31.80    2.90
  -3 -11   0   21.60    2.20
  -3 -11   0   31.40    2.50
   3 -11   0   26.50    2.30
   3  11   0   22.30    2.50
   5 -11   0   -0.60    0.40
  -5 -11   0    0.50    0.30
   5 -11   0    0.20    0.30
   5  11   0   -0.40    0.60
  -5  11   0    0.80    1.00
   7 -11   0    1.50    0.40
  -7 -11   0    1.80    0.40
   7 -11   0    1.50    0.80
  -7  11   0    2.60    1.00
   7  11   0    1.10    0.70
  40   0  -1    0.10    1.60
  40   0  -1    0.40    0.50
  38   0  -1   -0.40    0.60
  38   0  -1   -0.30    1.90
 -38   0   1    0.00    0.70
  36   0  -1    0.50    0.40
 -36   0   1   -2.80    6.80
  36   0  -1    0.10    1.40
  36   0  -1   -0.60    0.40
  34   0  -1   -0.40    0.40
 -34   0   1   -5.50    4.70
  34   0  -1   -0.20    0.40
  32   0  -1    0.80    0.50
 -32   0   1    1.90    0.80
  32   0  -1    0.50    0.50
 -32   0   1   -0.40    6.40
  30   0  -1   -0.40    0.40
  30   0  -1    0.90    0.50
 -30   0   1   -1.30    0.70
 -28   0   1    4.00    5.30
 -26   0   1    1.60    0.90
  26   0  -1    1.20    0.50
  26   0  -1    0.00    0.40
  26   0  -1   -1.30    2.70
 -24   0   1    3.10    4.60
  24   0  -1    2.30    2.20
 -22   0   1  -13.00    9.50
  22   0  -1    0.90    1.50
  22   0  -1   -0.70    0.40
  22   0  -1    0.10    0.30
 -22   0   1    1.90    2.90
  20   0  -1    0.30    1.20
 -20   0   1    2.90    3.30
 -20   0   1   11.60    9.30
 -18   0   1    1.90    8.10
 -16   0   1   -3.80    5.50
 -16   0   1   -3.30    1.90
 -14   0   1    4.20    5.20
  14   0  -1    1.20    0.90
 -14   0   1    3.00    2.30
  12   0  -1    1.70    0.80
 -12   0   1    0.20    1.40
  12   0  -1   -1.20    5.00
 -10   0   1   10.00    4.20
  10   0  -1    1.60    0.70
 -10   0   1    1.50    1.60
  10   0  -1    0.50    2.60
   8   0  -1    2.40    2.30
  -8   0   1    0.70    3.10
  -8   0   1    2.10    1.60
   6   0  -1    0.60    0.30
  -6   0   1    0.20    1.00
  -6   0   1    0.40    0.50
   4   0  -1    0.90    0.40
   4   0  -1    0.50    0.20
  -4   0   1    0.40    0.20
  -2   0   1    0.60    0.60
  -2   0   1    0.40    0.10
   0   0  -1    0.30    0.40
   0   0  -1   -0.10    0.60
   0   0   1    0.40    1.00
  -2   0  -1   -0.20    0.90
  -2   0  -1    0.50    1.00
   2   0   1    0.10    0.30
   2   0   1    0.50    1.50
  -4   0  -1    2.30    1.10
  -4   0  -1   -1.80    1.50
  -4   0  -1   -0.90    1.60
   6   0   1    0.40    0.50
  -6   0  -1   -1.90    2.90
  -6   0  -1   -0.30    1.30
  -8   0  -1    1.40    3.10
  -8   0  -1   -0.80    1.20
 -10   0  -1    0.50    3.50
  10   0   1    0.60    0.70
 -12   0  -1    0.60    1.70
  12   0   1    0.00    0.70
 -12   0  -1    4.20    3.90
  14   0   1   -0.50    0.70
 -14   0  -1    2.30    2.30
 -14   0  -1    0.00    4.50
 -16   0  -1    0.70    2.80
 -16   0  -1   -9.00    6.00
  16   0   1    1.40    1.30
 -18   0  -1    1.70    4.10
 -18   0  -1   10.10    6.40
  18   0   1    2.10    1.50
 -20   0  -1    2.00    8.10
  20   0   1    0.80    0.40
 -20   0  -1    4.40    3.20
 -22   0  -1    9.60    8.70
  22   0   1    0.10    1.80
 -22   0  -1    1.80    4.70
 -22   0  -1    0.60    0.70
  24   0   1    0.20    0.50
 -24   0  -1    0.30    0.60
  24   0   1   -0.20    0.30
 -24   0  -1   -1.20    4.60
  24   0   1    2.00    2.40
 -24   0  -1   -4.20   11.80
  26   0   1   -0.20    0.30
  26   0   1   -2.90    2.60
 -26   0  -1    8.50    6.20
 -26   0  -1   -4.90   17.40
 -26   0  -1    0.70    0.80
  28   0   1    0.70    0.50
  28   0   1    0.20    0.50
 -28   0  -1   -3.00    5.40
  28   0   1   -2.00    3.90
 -30   0  -1    7.50    7.40
 -30   0  -1    0.10    0.70
  32   0   1    1.10    0.60
 -32   0  -1   -6.70    5.40
 -32   0  -1    0.00    0.60
  32   0   1    0.30    0.50
 -34   0  -1    1.10    0.60
 -34   0  -1    0.20    5.60
  34   0   1    0.60    0.40
  34   0   1    0.50    0.50
  36   0   1    0.10    0.60
  36   0   1    0.30    0.30
  36   0   1    0.30    1.90
 -36   0  -1   -0.20    0.60
  38   0   1    0.60    1.70
 -38   0  -1    0.30    0.50
  38   0   1   -0.20    0.40
 -39  -1   1    0.30    0.70
  39  -1  -1    1.00    0.50
  39  -1  -1    0.20    1.60
 -39   1   1    1.80    0.60
  39   1  -1    1.10    0.50
  39   1  -1    0.60    1.70
  37  -1  -1    9.20    1.30
 -37  -1   1    7.80    1.40
  37  -1  -1    6.20    2.60
  37   1  -1    3.10    2.30
 -37   1   1    9.40    1.50
  37   1  -1    7.20    1.40
  35  -1  -1   38.70    3.70
  35  -1  -1   39.10    3.50
 -35  -1   1   45.40    4.00
 -35  -1   1   24.60   10.70
 -35   1   1   44.50    4.00
  35   1  -1   36.70    3.50
 -35   1   1   34.80   11.20
  35   1  -1   38.70    6.40
  35   1  -1   44.20    3.90
 -33  -1   1   11.90    8.80
  33  -1  -1   23.50    2.40
  33  -1  -1   29.30    2.60
 -33  -1   1   23.80    2.80
 -33   1   1   13.20    7.70
  33   1  -1   24.10    2.40
  33   1  -1   19.90    5.00
  33   1  -1   25.10    2.60
 -33   1   1   26.10    2.80
 -31  -1   1    7.00    8.40
  31  -1  -1   27.40    2.60
 -31  -1   1   22.30    2.90
  31  -1  -1   24.70    2.50
  31   1  -1   22.90    2.50
  31   1  -1   25.20    2.60
 -31   1   1   28.80    3.00
 -31   1   1   27.70    9.60
 -29  -1   1   32.10   11.40
  29  -1  -1   31.20    3.00
  29  -1  -1   30.70    3.00
 -29  -1   1   29.40    3.40
 -29   1   1   30.30    3.40
  29   1  -1   31.90    3.00
 -29   1   1   24.10    8.40
  29   1  -1   31.90    3.00
  29   1  -1   26.80    9.60
  27  -1  -1   12.40    2.20
  27  -1  -1   10.20    1.40
 -27  -1   1   -1.40    6.30
 -27  -1   1   11.30    2.00
  27   1  -1   12.30    1.70
 -27   1   1   11.20    2.00
  27   1  -1    4.30    3.60
  27   1  -1   10.90    1.50
  25  -1  -1    0.30    0.40
  25  -1  -1    0.80    0.40
 -25  -1   1    1.00    0.80
  25  -1  -1    6.90    2.80
 -25  -1   1    7.40    5.30
  25   1  -1    0.70    2.00
 -25   1   1    0.20    3.10
 -25   1   1    0.80    0.80
  25   1  -1    1.40    0.50
  25   1  -1    1.30    0.50
  23  -1  -1    0.20    1.90
  23  -1  -1    1.50    0.50
  23  -1  -1    1.50    0.50
 -23  -1   1   15.20   16.00
 -23  -1   1    7.40    4.50
  23   1  -1    0.60    0.40
 -23   1   1   -2.90    2.30
 -23   1   1    1.00    0.90
  23   1  -1   -2.50    1.70
  23   1  -1    0.60    0.50
  21  -1  -1    1.00    1.60
 -21  -1   1   -5.20    8.90
 -21  -1   1    6.60    4.00
  21  -1  -1    1.00    0.70
  21   1  -1    2.00    1.80
 -21   1   1    0.90    2.80
  19  -1  -1   60.09    6.40
 -19  -1   1   88.19   11.70
 -19  -1   1   63.49   14.90
  19   1  -1   66.99    7.20
 -19   1   1   52.99   12.30
 -19   1   1   87.79   16.20
 -17  -1   1    6.80    4.10
  17  -1  -1    5.90    2.20
 -17  -1   1   12.30    7.60
 -17   1   1   18.00    8.20
 -17   1   1    7.40    3.30
  17   1  -1    6.50    2.00
  15  -1  -1 1012.30   79.89
 -15  -1   1 1014.40   86.19
 -15  -1   1 1075.09   84.09
 -15   1   1 1063.59   83.69
  15   1  -1 1054.09   80.49
 -13  -1   1   10.60    3.30
  13  -1  -1   16.50    2.10
 -13   1   1   17.60    4.60
  13   1  -1   17.40    2.50
 -11  -1   1 5197.68  375.56
  11  -1  -1 5113.39  372.86
 -11  -1   1 5046.50  377.56
  11  -1  -1 4583.14  375.56
 -11   1   1 4720.13  375.16
  11   1  -1 4877.81  373.26
  -9  -1   1   15.60    4.60
   9  -1  -1   21.90    3.80
   9  -1  -1   19.80    2.10
   9   1  -1   15.90    2.20
  -9   1   1   17.40    3.50
  -7  -1   1 9521.05  741.23
   7   1  -1 9999.00  738.53
   5  -1  -1   29.90    3.80
  -5  -1   1   26.20    4.10
   5   1  -1   27.70    2.90
   3  -1  -1  160.68   12.10
   3  -1  -1  153.68   13.20
  -3  -1   1  139.89   13.20
   3   1  -1  166.98   12.40
   1  -1  -1 1642.44  138.69
  -1  -1   1 1597.64  138.59
   1  -1  -1 1943.61  137.89
  -1   1   1 2090.49  137.99
  -1  -1  -1 1170.18   96.29
   1  -1   1 1190.28   96.09
   1   1   1 1399.76   95.39
  -3  -1  -1   48.70    5.80
   3  -1   1   47.70    5.40
   3   1   1   49.80    4.40
  -5  -1  -1 1739.23  124.79
   5  -1   1 1561.34  123.79
  -5   1  -1 1393.26  124.09
   5   1   1 1728.83  122.39
  -7  -1  -1 1482.95  112.89
   7  -1   1 1304.67  111.69
  -7   1  -1 1431.86  111.39
   7   1   1 1540.45  109.89
   9  -1   1 1686.23  131.79
  -9  -1  -1 1739.33  134.69
   9   1   1 1640.94  131.79
  -9   1  -1 1924.01  134.09
  -9   1  -1 1652.73  133.59
 -11  -1  -1   53.39    8.00
 -11  -1  -1   36.90    6.60
  11  -1   1   39.50    4.40
 -11   1  -1   50.89    6.90
 -11   1  -1   34.20    6.10
  11   1   1   39.00    4.60
 -13  -1  -1   98.59   13.70
 -13  -1  -1   94.59   12.90
  13  -1   1  107.09    9.30
 -13   1  -1   97.19   13.70
 -13   1  -1  111.69   12.30
  13   1   1  103.49    9.40
 -15  -1  -1  148.89   16.70
  15  -1   1  141.99   12.10
 -15  -1  -1  131.29   17.80
 -15   1  -1  135.09   18.30
  15   1   1  133.09   12.30
 -15   1  -1  138.39   15.60
 -17  -1  -1  110.99   14.90
 -17  -1  -1  125.29   17.10
  17  -1   1  106.79   10.30
 -17   1  -1  120.29   14.50
  17   1   1  119.69   10.90
 -17   1  -1  104.69   17.30
 -19  -1  -1   99.19   15.70
  19  -1   1   92.09    9.60
 -19  -1  -1   99.39   18.30
 -19   1  -1  111.59   14.90
 -19   1  -1   97.89   17.30
  19   1   1  114.29   10.50
 -21  -1  -1  138.09   18.60
  21  -1   1  108.49   10.80
  21  -1   1  107.19    9.00
 -21  -1  -1   97.29   20.50
 -21  -1  -1  111.69    9.40
  21   1   1  128.89   11.70
 -21   1  -1  112.29    9.40
 -21   1  -1  139.79   17.10
  21   1   1  106.49    9.10
 -21   1  -1  102.79   21.20
  21   1   1  114.49   10.00
 -23  -1  -1    0.50    0.60
 -23  -1  -1   -4.60    4.10
  23  -1   1   -0.20    0.40
  23  -1   1    0.40    0.40
  23  -1   1   -1.90    2.00
  23   1   1   -0.10    0.40
  23   1   1    1.20    2.00
 -23   1  -1    1.90    4.00
  23   1   1   -0.90    0.40
 -23   1  -1  -15.90   12.30
 -23   1  -1    1.00    0.80
 -25  -1  -1  178.98   24.90
  25  -1   1  126.49   14.70
 -25  -1  -1  154.48   12.70
  25  -1   1  156.58   12.40
  25  -1   1  170.58   12.60
 -25  -1  -1  176.58   36.90
 -25   1  -1  153.68   12.80
 -25   1  -1  164.98   22.10
  25   1   1  161.38   15.60
  25   1   1  159.98   12.50
  25   1   1  148.29   12.40
  27  -1   1    1.00    0.60
 -27  -1  -1    1.50    0.70
  27  -1   1    1.50    0.60
 -27  -1  -1    4.20    7.00
 -27   1  -1   -1.10    4.90
  27   1   1    1.50    0.70
  27   1   1    1.70    0.70
 -27   1  -1    1.10    0.80
  27   1   1   -3.30    3.10
  29  -1   1   93.19    7.50
 -29  -1  -1   62.79   16.30
  29  -1   1   93.69    7.60
 -29  -1  -1   94.69    7.80
 -29   1  -1   91.49    7.80
 -29   1  -1   84.29   17.20
  29   1   1   69.19   12.40
  29   1   1   89.79    7.60
  29   1   1   89.49    7.60
  31  -1   1   18.80    3.00
 -31  -1  -1   24.90    2.80
 -31  -1  -1   19.50   13.30
 -31   1  -1   29.60    3.20
  31   1   1   21.00    2.80
 -31   1  -1   13.80    9.40
 -33  -1  -1    6.90    1.30
  33  -1   1    5.00    1.10
 -33  -1  -1    1.40    8.50
  33  -1   1    5.10    0.90
  33   1   1    4.10    0.90
  33   1   1    4.50    1.10
 -33   1  -1    5.00    1.20
 -33   1  -1    4.40    6.50
 -35  -1  -1   66.29    5.90
  35  -1   1   68.29    5.70
  35  -1   1   59.59    5.60
  35   1   1   60.79    5.60
 -35   1  -1   70.49    5.80
  35   1   1   73.19    5.80
  37  -1   1    5.70    0.90
  37  -1   1    4.50    2.30
  37  -1   1    8.30    1.30
  37   1   1    3.50    2.70
  37   1   1    8.90    1.30
  39  -1   1    0.30    1.20
 -39  -1  -1   -0.30    0.40
  39  -1   1    0.60    0.40
  39   1   1    0.30    0.50
 -39   1  -1    1.10    0.40
  40  -2  -1   -1.10    1.10
  40  -2  -1    0.40    0.40
 -40   2   1    1.70    0.60
  38  -2  -1   61.29    5.00
  38  -2  -1   48.80    7.30
  38   2  -1   63.99    5.10
 -38   2   1   57.19    5.00
  36  -2  -1    1.50    0.60
 -36  -2   1    0.20    0.80
 -36   2   1    1.00    0.70
  36   2  -1    1.00    0.70
  36   2  -1    1.60    2.30
  34  -2  -1   14.80    1.60
  34  -2  -1   18.80    1.90
  34   2  -1   15.60    2.00
  34   2  -1   14.20    1.60
 -34   2   1    2.50    7.00
 -34   2   1   15.60    2.10
  34   2  -1   15.50    3.70
 -32  -2   1    2.50    1.00
 -32  -2   1   -4.70    6.60
  32  -2  -1    5.00    2.40
  32  -2  -1    1.50    0.60
  32  -2  -1    1.00    0.50
 -32   2   1    4.10    1.00
 -32   2   1    2.80    7.20
  32   2  -1    1.70    0.50
  32   2  -1    2.10    0.70
  32   2  -1    0.50    1.80
 -30  -2   1   17.00    2.10
 -30  -2   1   20.20   12.10
  30  -2  -1   10.30    3.10
  30  -2  -1   16.20    1.80
  30  -2  -1   12.90    1.70
  30   2  -1   13.20    1.70
  30   2  -1   15.20    1.90
 -30   2   1    3.90    6.60
 -30   2   1   17.70    2.20
  28  -2  -1   28.30    2.70
  28  -2  -1   26.20    2.70
 -28  -2   1   28.40    3.10
 -28  -2   1   24.40   11.20
  28   2  -1   25.90    2.70
  28   2  -1   28.80    2.80
  28   2  -1   15.50    5.30
 -28   2   1   29.10    3.10
 -28   2   1   23.40    8.40
 -26  -2   1  301.07   24.80
 -26  -2   1  357.96   37.60
  26  -2  -1  345.17   24.90
  26  -2  -1  333.47   24.60
 -26   2   1  275.77   34.60
  26   2  -1  280.97   27.50
  26   2  -1  331.87   24.60
 -26   2   1  299.77   24.90
  24  -2  -1    1.20    0.50
 -24  -2   1   -4.10    5.20
  24  -2  -1    1.10    0.50
  24  -2  -1    5.60    3.10
 -24   2   1   -2.10    2.40
 -24   2   1   24.30   28.00
  24   2  -1    1.50    0.60
  24   2  -1    1.60    0.60
 -22  -2   1   25.40    8.00
  22  -2  -1   18.20    1.80
  22  -2  -1   20.00    1.90
  22  -2  -1   11.60    3.00
  22   2  -1   16.90    5.70
  22   2  -1   14.90    1.80
 -22   2   1   19.90    6.20
  22   2  -1   17.80    2.00
 -22   2   1    3.20   15.10
  22   2  -1   14.60    3.60
 -20  -2   1    6.30    4.50
 -20  -2   1   11.00    8.40
 -20   2   1    2.30    3.00
 -20   2   1   19.00   10.80
  20   2  -1    2.60    1.70
  18  -2  -1   62.99    5.80
 -18  -2   1   50.39   10.80
 -18  -2   1   82.19   14.50
 -18   2   1   37.00   10.30
 -18   2   1   38.40   11.80
  18   2  -1   60.29    6.80
 -16  -2   1  972.80   79.59
  16  -2  -1  933.01   74.29
 -16   2   1  999.40   78.59
  16   2  -1  970.30   75.59
 -14  -2   1  117.49   14.30
  14  -2  -1  104.89   13.30
  14  -2  -1  111.99    9.50
 -14  -2   1   91.89   12.50
  14   2  -1  109.79   10.20
 -14   2   1  119.09   12.40
  12  -2  -1    5.20    1.40
 -12  -2   1   -0.40    2.70
 -12  -2   1    2.60    4.10
  12  -2  -1    2.60    2.80
 -12   2   1    3.60    3.60
  12   2  -1    3.50    1.40
 -12   2   1    3.70    2.20
  10  -2  -1  435.86   35.30
 -10  -2   1  433.66   36.60
 -10   2   1  440.76   33.30
 -10   2   1  339.47   35.40
  10   2  -1  399.56   32.80
   8  -2  -1  645.44   51.99
  -8  -2   1  651.73   53.09
  -8   2   1  587.54   51.09
   8   2  -1  682.33   50.19
  -6  -2   1  550.84   47.00
   6  -2  -1  545.25   47.20
   6   2  -1  625.34   45.00
   4  -2  -1  615.44   49.60
  -4  -2   1  553.94   49.70
   4   2  -1  691.73   48.40
   2  -2  -1   55.69    6.60
  -2  -2   1   49.60    6.60
   2   2  -1   61.19    5.40
  -2   2   1   56.89    5.00
   0  -2  -1    3.40    2.10
   0  -2   1    2.20    2.20
   0   2  -1    1.20    1.50
   0   2   1    3.20    0.90
   2  -2   1 4010.50  326.17
  -2  -2  -1 4553.44  326.77
  -4  -2  -1 5320.47  408.96
   4  -2   1 5475.45  408.66
   4   2   1 5866.81  406.96
  -4   2  -1 4793.62  407.66
  -6  -2  -1   25.60    4.90
   6  -2   1   17.40    4.50
   6   2   1   26.70    3.20
  -6   2  -1   29.20    4.90
  -6   2  -1   23.10    3.90
  -8  -2  -1 1498.75  113.29
   8  -2   1 1433.96  112.19
  -8   2  -1 1494.35  111.89
   8   2   1 1341.97  109.79
  -8   2  -1 1371.56  110.69
  10  -2   1  246.08   24.70
 -10  -2  -1  266.57   25.50
 -10  -2  -1  273.37   25.90
 -10   2  -1  289.17   24.30
 -10   2  -1  257.47   23.60
  10   2   1  276.17   22.20
  12  -2   1  647.24   57.49
 -12  -2  -1  659.63   58.09
 -12   2  -1  646.84   56.19
  12   2   1  702.83   54.49
 -12   2  -1  788.12   56.79
 -14  -2  -1   82.89   13.50
  14  -2   1  101.59    9.10
 -14  -2  -1   97.29   13.80
  14   2   1   91.09    9.30
 -14   2  -1   99.79   12.00
 -16  -2  -1   24.10    8.40
 -16  -2  -1   29.30    7.10
  16  -2   1   20.10    3.70
  16   2   1   23.40    4.00
 -16   2  -1   22.70    5.70
 -18  -2  -1  166.48   20.50
 -18  -2  -1  147.89   21.20
  18  -2   1  146.29   13.50
  18   2   1  167.28   14.80
 -18   2  -1  147.59   22.00
 -18   2  -1  147.29   18.00
  20  -2   1   -0.40    0.40
 -20  -2  -1    1.20    0.70
 -20  -2  -1    5.60    4.30
  20  -2   1    0.50    0.70
  20   2   1    2.00    1.60
 -20   2  -1  -11.20    8.30
  20   2   1    1.10    0.60
  20   2   1    0.30    0.40
  22  -2   1    3.40    2.60
  22  -2   1    3.20    0.70
 -22  -2  -1    1.60    5.40
  22  -2   1    5.90    1.00
 -22  -2  -1    4.10    9.10
 -22  -2  -1    3.30    0.80
  22   2   1    3.20    2.30
 -22   2  -1   18.90   14.30
  22   2   1    4.10    0.90
 -22   2  -1    4.60    4.40
  22   2   1    2.10    0.60
 -24  -2  -1   18.40    8.40
 -24  -2  -1   12.50   15.90
  24  -2   1   14.60    1.70
  24  -2   1   15.90    4.00
 -24  -2  -1   10.70    2.00
  24  -2   1   16.20    1.80
 -24   2  -1   17.00    6.40
  24   2   1   15.40    4.40
 -24   2  -1   15.70    2.20
 -24   2  -1   -0.30   24.10
  24   2   1   13.40    1.80
  24   2   1   15.00    1.90
  26  -2   1   26.20    2.70
  26  -2   1   28.70    2.70
 -26  -2  -1   33.60   11.40
 -26  -2  -1   23.80    2.90
 -26   2  -1   26.40    3.00
  26   2   1   26.90    2.80
 -26   2  -1   18.30   21.70
  26   2   1   26.50    6.00
  26   2   1   28.40    2.80
 -28  -2  -1   13.20    2.10
  28  -2   1   13.30    1.70
  28  -2   1   14.50    1.80
 -28   2  -1   10.90    7.40
 -28   2  -1   12.20    2.00
  28   2   1   13.40    1.70
  28   2   1   14.10    1.80
  28   2   1   10.80    5.20
  30  -2   1    0.20    0.40
 -30  -2  -1    1.50    0.80
 -30  -2  -1    4.50    6.70
  30  -2   1    0.90    0.50
 -30   2  -1    1.00    0.70
  30   2   1    0.80    0.50
  30   2   1    5.40    2.90
  30   2   1    0.80    0.60
 -30   2  -1   -0.90    4.60
  32  -2   1    7.00    1.30
 -32  -2  -1    9.70    1.50
  32  -2   1    7.00    1.20
  32   2   1    7.60    1.20
 -32   2  -1    9.50    8.00
  32   2   1    6.10    2.60
 -32   2  -1    9.00    1.60
  32   2   1    8.20    1.50
  34  -2   1    0.60    0.40
  34  -2   1    1.60    0.60
 -34  -2  -1    1.50    0.70
 -34   2  -1   -6.70    6.10
  34   2   1    1.10    0.40
  34   2   1    1.90    0.70
 -34   2  -1    1.60    0.60
  34   2   1    1.30    2.80
 -36  -2  -1    3.20    0.80
  36  -2   1    2.80    0.60
  36  -2   1    4.50    0.90
  36   2   1    4.70    0.90
 -36   2  -1    3.50    0.90
 -38  -2  -1    0.40    0.50
  38  -2   1    0.40    0.40
  38  -2   1    0.60    1.50
 -38   2  -1    0.60    0.50
  38   2   1   -0.10    0.50
  39  -3  -1    0.40    1.30
  39  -3  -1   -0.10    0.30
  39   3  -1    0.60    0.40
  37  -3  -1   26.20    5.30
  37  -3  -1   27.10    2.60
 -37   3   1   29.50    2.70
  37   3  -1   28.50    2.80
  35  -3  -1    9.70    1.30
  35  -3  -1    5.80    1.00
 -35  -3   1    9.50    1.80
 -35   3   1    8.80    1.50
 -35   3   1   -3.80    6.60
  35   3  -1    8.60    1.40
  33  -3  -1    3.70    0.80
 -33  -3   1    5.50    1.20
  33  -3  -1    0.70    2.00
  33  -3  -1    4.00    0.90
  33   3  -1    5.30    1.20
 -33   3   1   -2.40    5.90
  31  -3  -1  100.69    8.80
  31  -3  -1  118.19    8.90
  31  -3  -1   94.59   10.60
 -31   3   1  138.29   20.20
  31   3  -1  104.49    8.80
 -31   3   1  111.39    9.20
  31   3  -1  112.89    9.30
 -29  -3   1   54.29    4.70
  29  -3  -1   48.10    4.30
  29  -3  -1   53.39    4.40
  29   3  -1   51.29    4.50
  29   3  -1   34.50    6.60
  29   3  -1   28.90    9.50
  29   3  -1   48.50    4.30
 -29   3   1   47.20    4.70
  27  -3  -1  182.88   14.20
  27  -3  -1  188.88   14.40
 -27  -3   1  174.18   14.50
 -27  -3   1  189.68   26.50
 -27   3   1  183.18   23.00
  27   3  -1  150.28   17.90
  27   3  -1  176.68   14.40
  27   3  -1  194.38   14.40
 -25  -3   1   97.89   18.70
  25  -3  -1   88.89    8.40
 -25  -3   1   95.89    8.30
  25   3  -1   76.09   10.40
  25   3  -1  111.29    8.10
  25   3  -1  104.99    8.20
 -25   3   1  118.89   20.90
  25   3  -1   82.69   11.30
  23  -3  -1   20.70    2.00
  23  -3  -1   13.20    1.80
 -23  -3   1   20.10    8.90
 -23  -3   1   18.60    2.20
  23   3  -1   17.90    7.10
  23   3  -1   19.30    4.60
 -23   3   1   17.70    6.10
  23   3  -1   16.30    5.40
  23   3  -1   16.60    1.90
  23   3  -1   14.70    2.00
 -23   3   1   25.10   20.20
  21  -3  -1   28.50    2.70
 -21  -3   1   21.10    9.00
 -21   3   1   24.50   15.90
  21   3  -1   29.40    5.20
  21   3  -1   30.70    2.80
  21   3  -1   27.50    2.80
 -21   3   1   25.30    7.00
 -19  -3   1   15.70    9.70
  19  -3  -1    6.40    1.00
  19  -3  -1    3.30    1.80
  19  -3  -1    4.90    0.90
  19   3  -1    4.50    0.90
  19   3  -1    2.70    2.10
 -19   3   1    2.80    3.20
 -17  -3   1  119.09   16.00
  17  -3  -1   94.79   15.20
 -17  -3   1   99.09   18.00
  17  -3  -1  119.99   10.10
  17   3  -1  104.89   11.30
 -17   3   1  121.09   14.00
 -15  -3   1  357.06   34.40
 -15  -3   1  329.07   32.40
  15  -3  -1  299.07   27.70
 -15   3   1  356.36   30.60
  15   3  -1  345.17   28.30
 -13  -3   1  128.79   14.90
 -13  -3   1  135.79   16.60
  13  -3  -1  122.29   14.80
 -13   3   1  115.69   12.80
  13   3  -1  122.99   11.70
 -13   3   1   93.79   12.30
 -11  -3   1    0.60    4.10
  11  -3  -1    6.20    3.60
 -11  -3   1    7.80    4.40
 -11   3   1    8.10    3.80
 -11   3   1    4.40    2.40
  11   3  -1    5.50    1.90
  -9  -3   1 1183.78   99.39
   9  -3  -1 1242.28   98.49
   9   3  -1 1305.97   96.29
  -9   3   1 1374.46   96.89
  -9   3   1 1070.49   96.49
   7  -3  -1  167.48   17.20
  -7  -3   1  156.78   17.80
   7   3  -1  175.28   15.40
  -7   3   1  197.18   16.20
   5  -3  -1   47.90    6.70
  -5  -3   1   45.50    7.00
   5   3  -1   51.59    5.40
   3  -3  -1   41.70    5.90
  -3  -3   1   37.20    6.40
   3   3  -1   44.00    4.80
  -1  -3   1   13.30    4.10
   1  -3  -1   19.30    4.10
   1   3  -1   20.40    4.20
  -1   3   1   18.10    2.50
  -1  -3  -1    2.90    2.70
   1  -3   1    6.40    3.00
   1   3   1    7.80    1.70
   3  -3   1  585.94   48.60
  -3  -3  -1  520.95   48.30
  -3   3  -1  615.94   48.20
   3   3   1  642.34   46.50
  -3   3  -1  570.14   46.40
  -5  -3  -1  798.62   69.49
   5  -3   1  861.01   69.49
  -5   3  -1  951.90   69.19
   5   3   1  892.41   67.19
  -5   3  -1  788.12   67.09
  -7  -3  -1  163.68   16.90
  -7   3  -1  132.99   13.80
  -7   3  -1  149.29   15.60
   7   3   1  170.48   14.20
   9  -3   1   66.49   10.10
  -9  -3  -1   68.19   10.00
  -9   3  -1   58.29    7.90
   9   3   1   67.19    7.30
  -9   3  -1   71.09    9.50
 -11  -3  -1  346.27   32.90
  11  -3   1  304.77   31.40
 -11   3  -1  346.97   30.00
  11   3   1  390.56   29.20
 -11   3  -1  321.47   30.70
  13  -3   1    9.00    5.00
 -13  -3  -1    2.90    4.10
 -13  -3  -1   10.80    5.90
 -13   3  -1    6.40    5.50
 -15  -3  -1   -2.80    3.80
  15  -3   1   -1.60    1.60
 -15  -3  -1    3.00    5.80
  15  -3   1   -3.20    5.30
 -15   3  -1    2.10    6.20
 -15   3  -1   -0.10    2.60
  17  -3   1    1.00    0.50
 -17  -3  -1    7.60    5.70
  17  -3   1    1.80    2.10
 -17  -3  -1   -8.70    8.70
  17   3   1    1.70    0.60
  17   3   1    0.60    1.40
 -17   3  -1   -0.40    2.60
  19  -3   1  152.58   11.20
 -19  -3  -1  173.48   21.30
 -19  -3  -1  136.49   21.80
  19  -3   1  133.99   11.00
 -19  -3  -1  120.29   11.10
  19  -3   1  123.79   12.60
  19   3   1  144.09   11.10
  19   3   1  159.18   14.30
 -19   3  -1   99.99   22.10
 -19   3  -1  147.69   17.70
  21  -3   1   89.59    6.90
 -21  -3  -1  127.69   22.60
  21  -3   1   82.89    6.70
  21  -3   1   62.89    8.30
 -21  -3  -1   75.89   16.50
 -21  -3  -1   77.49    6.90
  21   3   1   78.59    6.80
 -21   3  -1   62.69   19.30
  21   3   1   86.69    6.90
 -21   3  -1   90.29   14.00
  21   3   1   82.69   10.00
  23  -3   1  118.49    9.30
 -23  -3  -1  109.39   20.10
 -23  -3  -1  115.19    9.60
  23  -3   1  116.89    9.50
 -23   3  -1   99.99   16.90
  23   3   1  111.59   13.00
  23   3   1  113.39    9.50
  23   3   1  120.19    9.50
 -23   3  -1  113.39   26.60
  25  -3   1    2.20    0.60
 -25  -3  -1    2.40    0.90
  25  -3   1    1.40    0.70
  25   3   1    2.30    0.70
 -25   3  -1    2.00    4.50
  25   3   1    2.00    0.80
  25   3   1    4.80    3.20
 -25   3  -1  -18.30   25.50
  27  -3   1   45.80    4.30
  27  -3   1   49.10    4.30
 -27  -3  -1   45.30    4.50
 -27   3  -1   28.80    9.80
 -27   3  -1   50.89    4.60
  27   3   1   50.29    4.40
  27   3   1   48.00    4.40
  27   3   1   39.10    8.50
 -29  -3  -1   47.30    5.50
  29  -3   1   42.00    4.10
  29  -3   1   49.99    4.20
 -29   3  -1   50.39    4.60
  29   3   1   42.80    4.30
 -29   3  -1   34.10   10.40
  29   3   1   41.20    4.10
 -31  -3  -1   11.80    1.70
  31  -3   1    9.20    1.40
  31  -3   1   11.20    1.50
  31  -3   1    4.70    2.90
 -31   3  -1    0.50    6.70
  31   3   1    7.80    1.30
 -31   3  -1   12.80    1.80
  31   3   1   13.70    1.80
 -33  -3  -1    1.80    0.80
  33   3   1    0.60    0.60
 -33   3  -1    0.30    0.70
 -33   3  -1    5.70    7.60
 -35  -3  -1    0.30    0.70
  35  -3   1    0.50    0.30
  35   3   1    0.40    0.60
 -35   3  -1    0.30    0.50
  37  -3   1    0.70    0.40
 -37  -3  -1    1.40    0.60
 -37  -3  -1    2.10    0.70
 -37   3  -1    1.20    0.50
  37   3   1    1.50    0.90
  38  -4  -1    1.20    0.40
  38  -4  -1    0.50    1.30
 -38  -4   1    0.70    0.60
 -38   4   1    2.00    0.60
  38   4  -1    1.30    0.50
 -36  -4   1    0.10    0.80
  36  -4  -1    0.20    0.30
  36   4  -1    0.20    0.50
 -36   4   1    1.20    0.60
  34  -4  -1   32.80    3.10
  34  -4  -1   31.10    2.90
  34   4  -1   38.40    3.30
 -34   4   1   34.70    3.30
 -32  -4   1   10.30    1.90
  32  -4  -1    5.30    2.50
  32  -4  -1    6.40    1.10
  32  -4  -1   11.00    1.40
  32   4  -1   10.30    1.60
 -32   4   1    7.20    1.50
 -32   4   1   22.80    8.50
  30  -4  -1    3.70    0.90
  30  -4  -1    4.70    0.90
 -30   4   1    1.60    5.40
 -30   4   1    6.00    1.20
  30   4  -1    5.60    1.20
 -28  -4   1   24.00    2.90
  28  -4  -1   19.40    2.20
  28  -4  -1   23.70    2.30
  28   4  -1   21.40    2.50
  28   4  -1   20.70    6.50
  26  -4  -1    2.50    0.80
 -26  -4   1    7.00    1.40
  26  -4  -1    4.10    0.90
  26   4  -1    9.10    3.50
  26   4  -1    4.20    1.00
 -26   4   1    8.70    4.50
  24  -4  -1   12.90    1.60
  24  -4  -1   11.00    1.50
  24   4  -1   12.50    4.60
  24   4  -1   13.10    1.60
 -24   4   1    7.00    5.10
  24   4  -1    9.80    1.70
  24   4  -1    8.60    9.40
  22  -4  -1    0.10    0.40
  22  -4  -1    0.40    0.40
 -22  -4   1   -1.30    0.70
  22   4  -1   -4.90    4.40
  22   4  -1    0.10    0.50
 -22   4   1   -9.40   17.90
 -22   4   1    2.10    3.60
  22   4  -1   -0.50    1.60
  22   4  -1    0.50    0.50
  20  -4  -1  215.88   14.80
  20  -4  -1  177.78   14.50
 -20  -4   1  158.98   15.60
  20   4  -1  184.08   14.70
 -20   4   1  212.58   21.90
  20   4  -1  193.08   14.70
  20   4  -1  167.78   20.40
  20   4  -1  176.88   18.20
  18  -4  -1   31.00    2.90
  18  -4  -1   23.30    4.90
  18  -4  -1   37.40   11.80
  18   4  -1   29.20    3.00
  18   4  -1   36.40    3.00
  18   4  -1   32.10    5.80
 -18   4   1   32.70    7.70
  16  -4  -1   56.59   12.80
 -16  -4   1   70.89   15.30
  16  -4  -1   51.09    4.70
  16  -4  -1   49.80    6.30
 -16   4   1   66.89    9.90
  16   4  -1   55.79    4.80
  16   4  -1   56.29    7.70
 -14  -4   1   16.00    8.40
  14  -4  -1   24.40    8.60
 -14   4   1   22.10    5.20
  14   4  -1   29.50    5.00
 -14   4   1   15.30    6.80
 -12  -4   1    5.60    7.40
 -12   4   1   -1.40    5.40
 -12   4   1    6.30    3.10
  12   4  -1    8.80    2.90
  10  -4  -1  371.36   33.20
  10   4  -1  368.26   29.70
 -10   4   1  371.26   31.00
 -10   4   1  301.57   30.60
  -8  -4   1   17.20    7.40
   8  -4  -1   16.30    5.30
  -8   4   1   14.30    3.80
  -8   4   1   12.90    4.20
  -6  -4   1  168.28   19.20
   6  -4  -1  155.48   17.80
  -6   4   1  174.38   17.10
   6   4  -1  196.88   16.30
   4  -4  -1  238.78   24.70
  -4  -4   1  264.47   26.10
   4   4  -1  289.67   23.10
   2  -4  -1   14.30    4.80
  -2  -4   1   14.70    5.60
   2   4  -1   14.70    5.10
   0  -4   1    6.60    4.50
   0  -4  -1    2.70    2.90
   0   4   1    3.60    1.50
   0   4  -1    6.00    3.10
   2  -4   1   75.59   15.50
  -2  -4  -1   67.49   10.10
   2   4   1   72.09    7.40
  -2   4  -1   63.69    9.20
  -4  -4  -1  234.58   23.60
   4  -4   1  259.17   24.00
   4   4   1  237.18   20.40
  -4   4  -1  216.38   20.30
  -4   4  -1  235.38   22.90
   6  -4   1   12.30    5.70
  -6  -4  -1    5.30    4.70
  -6   4  -1    8.40    3.30
  -6   4  -1    6.20    3.90
   6   4   1    7.40    2.00
  -8  -4  -1  443.26   40.80
   8  -4   1  482.55   40.70
   8   4   1  449.06   36.80
  -8   4  -1  422.36   36.90
  -8   4  -1  420.36   39.40
 -10  -4  -1  239.58   24.90
  10  -4   1  232.08   24.20
  10   4   1  218.58   20.00
 -10   4  -1  221.38   21.00
 -10   4  -1  206.68   22.60
  12  -4   1   42.50   11.60
 -12  -4  -1   28.60    8.50
 -12   4  -1   36.70    9.10
  12   4   1   43.60    6.40
 -12   4  -1   46.40    7.30
  14  -4   1   23.80    2.20
  14  -4   1   30.10   13.20
 -14  -4  -1   21.30    9.10
  14   4   1   22.50    4.90
 -14   4  -1   27.90    6.90
 -14   4  -1   11.50    7.80
  14   4   1   15.10    2.00
  16  -4   1   83.89   17.70
 -16  -4  -1   57.49    5.70
 -16  -4  -1   78.39   15.30
  16  -4   1   77.39    5.90
  16  -4   1   59.19    5.50
  16   4   1   69.39    8.90
  16   4   1   66.19    5.80
 -16   4  -1   85.89   11.20
 -18  -4  -1   54.49    5.60
  18  -4   1   72.59    5.70
 -18  -4  -1   98.09   19.90
  18  -4   1   62.89    5.40
  18   4   1   66.99    9.10
  18   4   1   62.89    5.60
  18   4   1   64.99    5.60
 -18   4  -1   75.49   11.30
 -20  -4  -1   68.29   18.70
  20  -4   1   34.20    3.30
  20  -4   1   38.20    3.50
 -20  -4  -1   35.30    3.60
 -20   4  -1   41.40    9.30
  20   4   1   38.30    3.50
  20   4   1   26.80    6.30
  20   4   1   36.20    3.50
  22  -4   1  108.69   10.60
  22  -4   1  118.69   10.00
  22   4   1  128.19   10.00
 -22   4  -1  107.79   26.70
  22   4   1  120.29   13.90
  22   4   1  128.99   10.10
 -24  -4  -1   25.50    2.90
  24  -4   1   27.90    2.60
  24  -4   1   22.70    2.60
  24   4   1   28.50    2.90
 -24   4  -1   21.90    8.10
 -24   4  -1   -0.40   22.00
  24   4   1   23.50    2.70
  24   4   1   24.10   11.20
 -26  -4  -1    0.90    0.80
  26  -4   1    0.70    0.50
  26   4   1    7.10    5.50
 -26   4  -1    2.00    5.00
  28  -4   1   -0.20    0.30
  28  -4   1    0.80    0.50
 -28  -4  -1   -0.20    0.80
  28   4   1    0.40    0.50
 -28   4  -1    5.70    5.70
  28   4   1    0.70    0.70
 -28   4  -1   -0.20    0.60
  30  -4   1    1.60    0.60
  30  -4   1    1.10    0.50
 -30  -4  -1    0.40    0.80
 -30   4  -1   -7.30    5.60
  30   4   1    1.20    0.80
 -30   4  -1    0.90    0.60
  32  -4   1    0.20    0.50
  32  -4   1    0.90    1.70
 -32   4  -1    8.30   12.40
  32   4   1    0.90    0.60
 -32   4  -1    1.30    0.80
  34  -4   1    0.20    0.40
  34  -4   1   -0.20    0.30
 -34  -4  -1   -0.50    0.70
 -34  -4  -1    0.40    0.70
  34   4   1    0.00    0.50
 -34   4  -1    0.50    0.50
  36  -4   1    3.50    0.60
 -36  -4  -1    2.20    0.80
 -36   4  -1    3.70    1.10
  36   4   1    4.40    0.90
  35  -5  -1    5.40    1.60
 -35  -5   1    3.10    1.10
  35  -5  -1    6.20    0.90
  35  -5  -1    6.00    2.70
 -35  -5   1    5.80    1.30
  35   5  -1    7.70    1.10
 -35   5   1    5.40    1.30
  33  -5  -1    4.40    0.70
 -33  -5   1    1.70    1.00
  33  -5  -1    2.70    1.60
 -33   5   1    4.10    1.00
  33   5  -1    5.20    1.00
  31  -5  -1   11.50    1.50
 -31  -5   1   11.90    2.10
  31  -5  -1   11.20    1.30
 -31   5   1   13.70    1.90
 -31   5   1   10.50    8.50
  31   5  -1   12.70    1.80
  29  -5  -1   53.89    4.80
 -29  -5   1   65.69    5.40
  29  -5  -1   50.29    4.80
  29   5  -1   56.99    5.10
 -29   5   1   46.10   12.20
  27  -5  -1    3.40    1.10
 -27  -5   1    5.60    1.50
  27   5  -1    7.40    1.70
  25  -5  -1  119.89   10.10
 -25  -5   1  129.49   10.50
  25  -5  -1  130.99   10.10
  25   5  -1  118.59   10.30
  23  -5  -1   35.60    3.30
  23  -5  -1   33.50    3.50
 -23  -5   1   36.20    3.90
  23   5  -1   34.20    7.50
 -23   5   1   33.60    9.20
  23   5  -1   35.10   12.40
  23   5  -1   37.00    3.60
  21  -5  -1  116.79    9.20
 -21  -5   1  110.59    9.40
  21  -5  -1  108.29    9.00
  21   5  -1  116.09   13.40
  21   5  -1  104.09    9.20
 -21   5   1  119.99   16.40
  19  -5  -1    0.70    0.50
  19  -5  -1    7.80   10.20
 -19   5   1    2.10    3.10
  19   5  -1   -1.90    4.40
  19   5  -1    1.50    0.60
  19   5  -1    1.90    2.40
  17  -5  -1   43.60    3.90
  17  -5  -1   47.40    4.10
  17   5  -1   46.70    4.10
  17   5  -1   37.80    9.70
  17   5  -1   34.90    8.10
 -17   5   1   44.60    8.70
  15  -5  -1   15.00    1.70
  15  -5  -1    6.50    7.40
  15  -5  -1   14.90    1.80
  15   5  -1   20.80    4.60
  15   5  -1   11.50    1.80
 -15   5   1   20.80    5.90
  15   5  -1   24.20    7.60
  13  -5  -1  140.29   10.40
  13  -5  -1  133.29   17.90
 -13  -5   1  102.29   24.80
  13   5  -1  130.39   13.70
 -13   5   1  120.19   14.60
  13   5  -1  119.89   11.10
  13   5  -1  120.89   16.10
  11  -5  -1    0.70    0.50
  11  -5  -1    3.10    5.00
 -11  -5   1   -0.50    0.90
  11   5  -1    0.80    1.80
 -11   5   1    0.40    2.10
  11   5  -1    1.50    0.60
 -11   5   1    2.80    5.30
  11   5  -1   -0.50    2.90
   9  -5  -1   82.79   13.40
  -9  -5   1   67.69   16.70
   9   5  -1   91.99   13.00
  -9   5   1   76.49   10.70
   9   5  -1   86.99   11.10
  -7   5   1   10.30    4.70
   7   5  -1   15.80    3.90
   7   5  -1   10.00    4.60
  -7   5   1   13.40    4.30
   5  -5  -1  147.19   18.30
  -5  -5   1  117.79   18.40
  -5   5   1  152.08   16.80
   5   5  -1  180.98   19.60
   5   5  -1  142.29   14.60
   3  -5  -1  136.79   16.70
  -3  -5   1  149.19   18.30
   3   5  -1  136.99   17.50
  -3   5   1  145.19   16.30
   1  -5  -1   74.89   12.40
  -1  -5   1   74.69   12.70
   1   5  -1   77.49   12.10
  -1  -5  -1    4.60    5.30
   1  -5   1    6.90    5.90
   1   5   1    3.90    2.00
  -1   5  -1    3.10    3.30
  -1   5  -1    2.60    2.70
   3  -5   1  111.99   14.60
  -3  -5  -1   88.49   13.50
  -3   5  -1   81.39    9.70
  -3   5  -1   97.39   13.00
   3   5   1   86.19    9.80
  -5  -5  -1  261.17   28.50
   5  -5   1  286.07   28.80
  -5   5  -1  254.47   23.20
   5   5   1  281.47   23.70
  -5   5  -1  245.68   26.50
   7  -5   1  230.88   23.90
  -7  -5  -1  211.78   24.20
  -7   5  -1  203.38   19.30
  -7   5  -1  189.98   22.60
   9  -5   1   51.09   11.30
  -9  -5  -1   42.80    5.70
  -9  -5  -1   65.99   13.60
   9  -5   1   60.69    5.00
   9   5   1   68.09    8.10
  -9   5  -1   48.00    8.10
  11  -5   1   37.80    3.30
 -11  -5  -1   32.40   11.70
 -11  -5  -1   34.80    4.00
  11   5   1   34.90    6.20
 -11   5  -1   27.30    3.10
 -11   5  -1   37.10    7.10
  11   5   1   32.80    3.20
 -11   5  -1   16.50    8.30
  13  -5   1  163.28   13.60
  13  -5   1  140.39   21.80
 -13  -5  -1  195.48   26.30
 -13  -5  -1  161.38   13.80
  13   5   1  203.18   18.80
 -13   5  -1  192.78   19.50
  13   5   1  170.38   13.80
 -15  -5  -1   22.80    2.50
  15  -5   1   24.50   11.40
 -15  -5  -1   11.40   12.10
  15  -5   1   22.10    2.40
  15  -5   1   19.30    2.20
 -15   5  -1   -2.30   12.50
 -15   5  -1   13.50    5.70
  15   5   1   22.40    2.40
  15   5   1   19.70    4.90
  17  -5   1   10.70    1.60
  17  -5   1    5.60    3.90
  17  -5   1   14.70    1.80
  17  -5   1    6.90   11.40
 -17  -5  -1   -3.10   12.40
 -17   5  -1   20.70    6.30
  19  -5   1   73.39    6.10
  19  -5   1   71.19    5.90
 -19  -5  -1   76.19    6.20
 -19   5  -1   56.89   12.40
  19   5   1   57.69    6.70
  19   5   1   59.29    9.80
  21  -5   1  130.39    9.60
  21  -5   1  108.79    9.70
 -21  -5  -1  128.39   10.00
  21   5   1  102.09   17.70
 -21   5  -1  138.39   18.50
  21   5   1  119.59    9.80
  21   5   1   90.19   13.30
  23  -5   1   18.90    2.20
  23  -5   1   15.70    2.10
 -23  -5  -1   21.10    2.50
 -23   5  -1   19.20    8.80
  23   5   1    7.60   11.00
 -23   5  -1   44.60   23.40
  23   5   1   15.60    5.80
  23   5   1   19.00    2.30
  25  -5   1    9.10    1.50
 -25  -5  -1   10.80    2.00
  25  -5   1   11.90    1.60
  25   5   1   14.00    1.90
 -25   5  -1    4.20    6.80
  27  -5   1  139.99   11.60
  27  -5   1  135.19   11.60
  27   5   1  151.58   11.90
 -27   5  -1  179.78   22.80
  29  -5   1   19.50    2.20
 -29  -5  -1   17.90    3.10
 -29  -5  -1   21.10    2.60
  29  -5   1   21.80    2.20
 -29   5  -1   19.20    2.40
 -29   5  -1   22.50   10.80
  29   5   1   24.00    2.50
  31  -5   1   56.89    5.80
  31  -5   1   77.39    6.40
 -31  -5  -1   58.99    6.40
 -31   5  -1   68.99    6.20
  31   5   1   75.99    5.90
  33  -5   1   -0.30    0.30
  33  -5   1    1.50    1.50
 -33  -5  -1    0.60    0.60
 -33  -5  -1    0.10    0.60
  33  -5   1    0.50    0.40
  33   5   1    0.50    0.50
 -33   5  -1    0.30    0.50
 -35  -5  -1   39.70    3.80
  35  -5   1   43.80    3.70
  35   5   1   46.20    3.80
 -35   5  -1   45.70    3.80
  34  -6  -1   20.80    1.90
 -34  -6   1   16.50    2.30
  34  -6  -1   19.00    3.70
 -34   6   1   21.50    2.00
  34   6  -1   20.80    2.00
 -32  -6   1    3.10    1.00
  32  -6  -1    0.50    0.30
 -32  -6   1   -0.20    0.60
  32  -6  -1    1.00    1.30
  32   6  -1   -0.60    0.40
 -32   6   1    0.60    1.20
  30  -6  -1    1.40    0.40
 -30  -6   1    0.40    0.70
  30  -6  -1    1.00    0.50
  30   6  -1    0.80    0.60
 -30   6   1    2.10    0.80
 -28  -6   1  117.59   10.70
  28  -6  -1  112.79    9.40
  28  -6  -1  118.59    9.40
  28   6  -1  128.69    9.70
 -28   6   1   83.49   18.80
  26  -6  -1    7.90    1.30
 -26  -6   1    8.70    1.70
 -26  -6   1    7.30    2.00
  26  -6  -1    8.90    1.30
  26   6  -1   10.90    1.60
 -26   6   1   -3.30    6.10
 -24  -6   1    3.40    1.40
  24  -6  -1    2.20    1.00
  24  -6  -1    3.40    0.80
 -24  -6   1    1.10    1.20
 -24   6   1   16.70    9.60
  24   6  -1    4.00    1.00
  22  -6  -1  106.59    9.50
  22  -6  -1  117.39    9.40
 -22  -6   1  109.89   10.90
 -22  -6   1  122.19    9.80
 -22   6   1  150.58   19.70
  22   6  -1   73.89   26.50
  22   6  -1  117.69    9.60
 -20  -6   1   17.50    2.80
  20  -6  -1   44.60   22.70
 -20  -6   1   15.30    3.20
  20  -6  -1   19.50    2.00
  20  -6  -1   18.30    2.10
  20   6  -1   14.40   10.00
  20   6  -1    9.10    4.10
 -20   6   1   11.30    6.60
  20   6  -1   18.30    2.30
  18  -6  -1  151.98   11.70
  18  -6  -1  143.49   11.50
 -18  -6   1  143.79   13.00
 -18   6   1  153.88   18.70
  18   6  -1  107.79   19.10
  18   6  -1  148.69   16.40
  18   6  -1  145.09   11.70
 -16  -6   1  199.68   17.50
 -16  -6   1  203.28   15.40
  16  -6  -1  189.68   15.10
  16  -6  -1  200.08   29.10
 -16   6   1  197.98   21.80
  16   6  -1  161.88   21.00
  16   6  -1  164.38   23.30
 -14  -6   1  131.69   12.00
  14  -6  -1  142.19   10.70
 -14  -6   1  119.09   10.80
  14  -6  -1  127.19   10.50
  14   6  -1  134.39   10.70
  14   6  -1  130.09   14.90
  14   6  -1  117.29   18.00
 -14   6   1  145.39   16.90
  12  -6  -1    0.60    0.50
 -12  -6   1    2.00    1.10
  12  -6  -1   17.40    9.30
  12  -6  -1    0.80    0.50
  12   6  -1    0.40    0.60
 -12   6   1   -1.00    9.60
 -12   6   1    1.30    3.20
 -12   6   1    2.00    1.00
 -10  -6   1    3.00    1.10
 -10  -6   1   -1.10    1.40
  10  -6  -1   -1.30    7.80
  10  -6  -1    2.70    0.70
  10  -6  -1    0.80    0.60
 -10   6   1   -1.10    6.60
 -10   6   1    5.50    3.10
  10   6  -1    3.50    4.40
  10   6  -1    2.40    0.80
  10   6  -1    4.90    3.10
 -10   6   1    4.80    1.00
   8  -6  -1  201.48   17.70
   8  -6  -1  230.98   17.20
  -8  -6   1  217.68   18.00
   8  -6  -1  240.48   27.80
  -8   6   1  191.68   17.30
  -8   6   1  222.58   21.60
   8   6  -1  202.18   16.90
   8   6  -1  251.37   26.60
   6  -6  -1   19.60    2.20
  -6  -6   1   -3.00   13.10
  -6  -6   1   20.30    2.80
   6  -6  -1   33.40   11.10
   6  -6  -1   19.10    2.20
   6   6  -1   12.30    7.40
  -6   6   1   23.00    5.60
   6   6  -1   17.50    2.20
  -4  -6   1  100.19    9.20
   4  -6  -1   86.89    7.30
  -4  -6   1   65.09   16.20
  -4   6   1   84.29    7.20
  -4   6   1   92.99   14.00
   4   6  -1   77.29    7.60
   4   6  -1  112.99   16.10
  -2  -6   1  141.09   23.40
   2  -6  -1  128.79   11.10
   2  -6  -1  174.08   21.00
   2  -6  -1  147.69   11.60
  -2  -6   1  136.89   11.80
  -2   6   1  129.49   11.00
   2   6  -1  162.88   20.00
   2   6  -1  122.89   10.90
   0  -6   1   65.29    6.20
   0  -6   1   72.19   16.80
   0  -6  -1   62.29    6.20
   0  -6  -1   82.39   16.00
   0  -6  -1   74.09    6.20
   0   6  -1   59.89    5.60
   0   6   1   78.39   12.80
   0   6   1   63.09    5.70
   0   6  -1   73.99   13.30
  -2  -6  -1    4.20    7.50
  -2  -6  -1    0.70    0.80
   2  -6   1    0.30    0.80
  -2  -6  -1    0.20    0.80
   2  -6   1    3.40    7.50
   2   6   1    2.40    4.40
  -2   6  -1    0.30    5.10
   2   6   1    1.90    0.90
  -2   6  -1    1.40    0.70
  -4  -6  -1   51.99    4.80
   4  -6   1   82.89   17.80
  -4  -6  -1   67.89   14.90
  -4  -6  -1   60.09    5.70
   4  -6   1   59.19    5.10
   4   6   1   51.39    4.80
  -4   6  -1   35.60    8.10
  -4   6  -1   44.40   11.20
   6  -6   1    2.80    1.00
  -6  -6  -1    6.20    9.40
  -6  -6  -1    4.90    1.00
   6  -6   1    0.80   12.10
  -6  -6  -1    3.10    1.20
  -6   6  -1    8.90    3.10
  -6   6  -1    1.20    6.60
   6   6   1    3.80    2.70
   6   6   1    3.70    0.90
  -8  -6  -1    8.20    2.00
  -8  -6  -1   10.30    2.00
  -8  -6  -1    4.30   10.70
   8  -6   1   -2.80    9.10
   8  -6   1   10.90    1.60
   8  -6   1    8.80    1.60
  -8   6  -1   -2.30    7.10
  -8   6  -1   10.20    1.60
   8   6   1    5.40    3.10
  10  -6   1   98.69    8.60
 -10  -6  -1  101.99    8.90
 -10  -6  -1  110.39    9.90
  10  -6   1   86.39   19.70
  10  -6   1  109.09    8.90
 -10  -6  -1  136.99   22.80
 -10   6  -1  105.09    8.80
  10   6   1  104.09    8.80
 -10   6  -1  112.79   13.90
  10   6   1  114.79   12.70
 -12  -6  -1  133.49   11.30
  12  -6   1  128.79   11.10
 -12  -6  -1  136.79   12.30
  12  -6   1  131.29   27.00
  12  -6   1  147.59   11.40
 -12  -6  -1  139.89   27.60
 -12   6  -1  160.48   17.30
  12   6   1  138.39   15.10
  12   6   1  135.99   11.30
 -14  -6  -1   21.40    2.50
  14  -6   1   18.90    2.20
  14  -6   1   20.10    2.10
 -14  -6  -1   19.70    3.20
  14   6   1   14.60    4.60
 -14   6  -1    7.40    5.50
 -14   6  -1   18.90   15.10
  14   6   1   17.30    2.30
  16  -6   1    3.00    0.80
  16  -6   1    1.50    0.70
 -16  -6  -1    1.70    1.30
 -16  -6  -1    3.60    1.20
 -16   6  -1    5.30    6.10
  16   6   1    5.70    6.40
  16   6   1    0.90    2.90
  16   6   1    2.70    1.00
 -18  -6  -1  178.88   14.70
 -18  -6  -1  191.18   16.10
  18  -6   1  178.98   14.60
  18  -6   1  179.08   14.40
  18   6   1  184.58   14.70
  18   6   1  182.78   19.30
 -18   6  -1  206.38   23.20
  18   6   1  158.18   23.50
 -20  -6  -1   27.80    3.70
  20  -6   1   23.30    2.50
  20  -6   1   20.80    2.50
 -20  -6  -1   26.90    3.00
  20   6   1   26.70   10.70
  20   6   1   20.00    6.20
 -20   6  -1   10.40    8.20
  20   6   1   24.50    2.70
 -22  -6  -1   44.50    4.20
  22  -6   1   42.20    3.80
  22  -6   1   36.60    3.90
 -22  -6  -1   33.40    4.90
  22   6   1   45.20    4.10
 -22   6  -1   30.30   12.90
  22   6   1   36.10   10.00
  24  -6   1   46.70    4.20
 -24  -6  -1   47.20    5.50
 -24  -6  -1   49.50    4.50
  24  -6   1   39.20    4.20
 -24   6  -1   50.09    4.90
 -24   6  -1   39.30   11.90
  24   6   1   49.40    4.40
  26  -6   1    0.50    0.40
 -26  -6  -1   -0.70    0.90
  26  -6   1    0.40    0.40
  26   6   1    1.00    0.60
 -28  -6  -1    3.40    1.30
 -28  -6  -1    0.80    1.30
  28  -6   1    1.50    0.60
  28  -6   1    2.30    0.60
  28   6   1    2.70    0.80
  30  -6   1   50.19    4.40
  30  -6   1   45.40    4.30
 -30  -6  -1   46.20    5.00
  30   6   1   58.89    4.70
 -30   6  -1   60.19    4.70
  32  -6   1    0.50    0.30
  32  -6   1    0.10    1.30
 -32  -6  -1    1.20    0.70
  32  -6   1    0.70    0.30
 -32  -6  -1    0.20    0.50
 -32   6  -1    0.70    0.50
  32   6   1    0.40    0.70
 -31  -7   1    2.80    1.00
  31  -7  -1    1.10    1.20
  31  -7  -1    3.40    0.70
  31   7  -1    4.50    1.10
 -31   7   1    4.50    0.80
  29  -7  -1   28.80    2.60
  29  -7  -1   23.40    5.30
 -29  -7   1   28.90    3.40
  29  -7  -1   26.50    2.50
  29   7  -1   32.60    2.90
 -29   7   1   34.70    3.00
  27  -7  -1    0.10    0.30
 -27  -7   1    1.30    0.80
  27  -7  -1   -0.20    0.30
  27   7  -1   -0.30    0.50
 -27   7   1   -1.10    1.00
 -25  -7   1    7.70    2.00
  25  -7  -1    8.10    1.20
  25  -7  -1    8.00    1.20
  25   7  -1    8.10    1.50
  23  -7  -1   24.00    2.30
 -23  -7   1   16.70    2.80
 -23  -7   1   23.00    3.40
  23  -7  -1   20.90    2.30
  23   7  -1   27.50    2.70
  21  -7  -1   11.80    1.70
  21  -7  -1   14.10    1.60
 -21  -7   1   10.20    2.50
 -21   7   1   21.70    9.10
  21   7  -1   15.10    2.10
  19  -7  -1  103.69    8.90
  19  -7  -1  104.09    8.70
 -19  -7   1  116.39   10.30
 -19   7   1   70.79   16.70
  19   7  -1  116.59    9.00
  17  -7  -1   13.40    1.80
  17  -7  -1   16.60    1.90
 -17  -7   1   13.80    2.70
 -17   7   1    8.60    6.50
  17   7  -1    4.00    9.80
  17   7  -1   13.70    2.20
  15  -7  -1  145.39   35.60
  15  -7  -1  156.18   12.60
  15  -7  -1  163.38   12.80
 -15  -7   1  179.38   14.20
  15   7  -1  115.79   22.00
  15   7  -1  167.88   12.90
 -15   7   1  135.19   19.50
  13  -7  -1    0.50    0.60
  13  -7  -1    0.20    0.50
 -13  -7   1   -0.20    1.00
 -13  -7   1   -0.80    1.20
 -13   7   1   11.10    6.20
  13   7  -1   -0.40    0.70
  13   7  -1    1.60    7.70
  11  -7  -1  195.28   16.40
  11  -7  -1  207.88   16.20
  11  -7  -1  188.18   31.70
 -11  -7   1  216.88   17.60
 -11   7   1  171.98   21.90
  11   7  -1  223.18   16.50
 -11   7   1  207.48   16.40
   9  -7  -1  155.08   28.60
   9  -7  -1  203.48   17.10
   9  -7  -1  219.18   17.00
  -9  -7   1  210.88   18.10
  -9   7   1  232.68   17.10
   9   7  -1  223.08   17.50
   7  -7  -1  373.36   29.40
   7  -7  -1  370.06   29.10
   7  -7  -1  465.55   55.69
   7   7  -1  358.86   29.10
   7   7  -1  305.77   39.20
  -7   7   1  414.46   29.30
   5  -7  -1    2.30    0.90
  -5  -7   1    2.10    0.90
   5  -7  -1    3.90   11.20
  -5  -7   1    1.40    1.10
   5  -7  -1    1.80    0.90
  -5   7   1   -1.40    6.80
   5   7  -1   -0.10    6.90
   5   7  -1    2.00    0.90
  -5   7   1    3.70    5.20
  -3  -7   1    0.10    0.70
   3  -7  -1   -9.30   11.70
   3  -7  -1    3.50    1.00
   3  -7  -1    1.30    0.70
  -3   7   1    3.50    0.90
   3   7  -1    3.20    0.90
   3   7  -1   -0.10    5.30
   1  -7  -1  182.98   26.50
  -1  -7   1  132.59   11.30
   1  -7  -1  134.39   10.80
  -1  -7   1  132.39   10.90
   1  -7  -1  130.09   11.20
  -1   7   1  127.79   10.70
   1   7  -1  127.79   10.60
  -1   7   1  108.59   19.60
  -1  -7  -1    1.90    1.00
   1  -7   1    4.90    1.40
  -1  -7  -1  -11.20   11.00
  -1  -7  -1    3.60    1.00
   1  -7   1    1.40    0.80
   1   7   1    2.00    0.90
   1   7   1    7.30    6.20
   3  -7   1   32.20    3.20
   3  -7   1   30.20    3.40
  -3  -7  -1   17.30   16.00
  -3  -7  -1   29.60    3.10
  -3  -7  -1   31.80    3.70
  -3   7  -1   30.30    3.00
   3   7   1   27.60    3.10
   3   7   1   13.90    8.40
   5  -7   1  102.99    8.50
  -5  -7  -1   77.79   21.30
   5  -7   1   97.49    8.20
  -5  -7  -1   99.09    9.10
  -5  -7  -1   91.09    8.30
   5   7   1  103.29   17.40
  -5   7  -1  103.79    8.20
   5   7   1   95.09    8.20
  -7  -7  -1   49.10    4.70
   7  -7   1   49.40    4.50
   7  -7   1   43.00    5.40
  -7   7  -1   48.60    4.90
   7   7   1   50.09    4.60
  -9  -7  -1    5.40    1.50
   9  -7   1    3.40    1.40
   9   7   1    3.00    5.90
   9   7   1    1.30    0.80
  -9   7  -1    9.00   12.30
 -11  -7  -1   14.20    2.10
 -11  -7  -1   11.40    2.30
  11  -7   1   10.90    1.70
  11  -7   1    8.20    1.50
  11   7   1    4.80    3.80
  11   7   1   16.30    9.50
  11   7   1   12.40    1.90
 -11   7  -1   -3.80   20.40
  13  -7   1   78.39    7.40
 -13  -7  -1   84.89    8.40
 -13  -7  -1   87.29    7.60
  13  -7   1   92.19    7.30
  13   7   1   71.69   16.90
  13   7   1   91.99    7.50
  13   7   1   85.99   12.30
  15  -7   1   10.90    1.70
 -15  -7  -1   11.70    2.50
  15  -7   1   13.10    1.80
 -15  -7  -1   15.60    2.30
  15   7   1   11.50    8.80
  15   7   1    9.60    5.20
  15   7   1   12.30    2.00
  17  -7   1   10.00    1.50
 -17  -7  -1   11.90    2.10
 -17  -7  -1    8.10    2.10
  17  -7   1    7.10    1.40
  17   7   1    7.70    5.20
  17   7   1   11.20   11.70
  17   7   1   12.50    1.90
  19  -7   1    8.60    1.30
 -19  -7  -1    6.00    1.40
 -19  -7  -1    3.30    1.80
 -21  -7  -1    2.10    1.20
 -21  -7  -1   -0.40    1.00
  21  -7   1    1.00    0.50
  21  -7   1    1.60    0.60
  21   7   1    1.50    0.80
 -23  -7  -1    0.50    0.90
 -23  -7  -1    1.70    1.00
  23  -7   1    0.40    0.40
  23  -7   1    0.00    0.50
 -23   7  -1    1.90    1.00
  23   7   1    1.00    0.70
  25  -7   1   26.70    2.80
 -25  -7  -1   29.20    3.50
  25  -7   1   28.20    2.70
 -25   7  -1   32.60    3.30
  25   7   1   32.20    3.10
  27  -7   1   13.70    1.50
  27  -7   1   12.10    1.50
 -27  -7  -1   13.70    2.10
  27   7   1   17.60    1.80
  29  -7   1   12.30    1.30
  29  -7   1   12.30    1.40
 -29  -7  -1   13.10    2.00
  29   7   1   14.70    1.60
  28  -8  -1   11.50    1.20
 -28  -8   1   12.20    1.60
 -28   8   1   13.30    1.50
  28   8  -1   12.60    1.50
  26  -8  -1    1.50    0.40
  26  -8  -1    1.70    0.50
 -26  -8   1    1.30    0.80
 -26   8   1    2.50    1.00
  26   8  -1    3.20    0.70
  24  -8  -1    0.10    0.30
  24  -8  -1    0.30    0.40
 -24  -8   1    1.10    0.80
  24   8  -1    0.00    0.60
 -22  -8   1    1.40    1.10
  22  -8  -1    0.40    0.40
 -22  -8   1   -0.20    0.70
  22  -8  -1    0.80    0.40
  22   8  -1    0.60    0.60
  20  -8  -1    8.00    1.20
  20  -8  -1    9.20    1.30
 -20  -8   1    7.90    2.00
 -18  -8   1    3.30    1.30
 -18  -8   1    1.40    1.00
  18  -8  -1    0.90    1.20
  18  -8  -1    0.40    0.40
  18   8  -1    0.30    0.60
 -16  -8   1   31.20    4.00
  16  -8  -1   25.60    3.00
  16  -8  -1   32.60    3.00
  16   8  -1   32.90    3.30
  14  -8  -1   14.60    2.30
  14  -8  -1    9.90    1.70
 -14  -8   1   16.60    2.70
  14   8  -1   15.60    2.20
  12  -8  -1   83.79    6.80
  12  -8  -1   72.59    6.80
 -12  -8   1   79.89    7.80
  12   8  -1   81.39    7.00
 -10  -8   1   27.50    3.60
  10  -8  -1   25.90    2.70
  10  -8  -1   22.50    2.70
 -10  -8   1   28.60    3.10
 -10   8   1   25.00    3.00
  10   8  -1   23.90    2.90
  10   8  -1   15.00   13.20
  -8  -8   1  265.67   21.80
   8  -8  -1  258.97   20.80
   8  -8  -1  248.58   21.00
   8   8  -1  271.07   21.00
  -8   8   1  277.07   21.00
  -6  -8   1   73.09    7.10
  -6  -8   1   84.99    7.80
   6  -8  -1   75.39    7.10
   6  -8  -1   78.69    7.00
   6   8  -1   84.59    7.10
  -6   8   1   90.89    7.20
   4  -8  -1   27.10    3.20
  -4  -8   1   33.70    3.70
   4  -8  -1   30.50    3.10
  -4  -8   1   29.20    3.40
   4   8  -1   25.10    3.10
  -4   8   1   27.30    3.20
   2  -8  -1  115.69    9.50
  -2  -8   1  116.99    9.50
   2  -8  -1  109.59    9.70
  -2  -8   1  114.89   10.00
   2   8  -1  107.09    9.40
  -2   8   1  109.89    9.40
   0  -8   1  105.89    8.70
   0  -8  -1  100.69    9.00
   0  -8   1   95.89    8.90
   0  -8  -1   98.69    8.60
   0   8  -1  102.39    8.60
   0   8   1  101.89    8.60
   2  -8   1  196.18   15.40
   2  -8   1  184.98   15.70
  -2  -8  -1  202.88   16.00
  -2  -8  -1  189.28   15.40
   2   8   1  185.38   15.40
  -2   8  -1  189.28   15.30
  -4  -8  -1  408.86   33.10
  -4  -8  -1  430.16   32.60
   4  -8   1  443.46   32.50
   4  -8   1  394.56   32.70
   4   8   1  408.06   32.50
  -4   8  -1  416.76   32.40
  -6  -8  -1   -0.40    0.80
  -6  -8  -1   -1.30    0.90
   6  -8   1   -0.50    0.70
   6  -8   1   -0.70    0.50
  -6   8  -1    1.50   14.30
  -6   8  -1   -1.50    0.90
   6   8   1    1.00    0.90
   6   8   1   -8.30    8.50
   8  -8   1   -0.70    0.60
  -8  -8  -1    2.40    0.90
   8  -8   1    0.80    0.60
  -8  -8  -1    1.30    1.00
  -8   8  -1   -0.70    0.90
   8   8   1    9.90    9.30
  -8   8  -1    0.00   23.30
   8   8   1    0.20    0.90
 -10  -8  -1    4.90    1.30
  10  -8   1    3.00    0.90
 -10  -8  -1    5.90    1.30
  10  -8   1    4.70    1.10
  10   8   1    2.10    1.00
  10   8   1    9.00   10.20
  12  -8   1   15.70    1.90
 -12  -8  -1   13.30    2.50
 -12  -8  -1   15.20    2.40
  12  -8   1   11.10    1.80
  12   8   1   13.50    2.20
  14  -8   1   79.09    7.10
 -14  -8  -1   77.09    7.20
  14  -8   1   86.99    7.00
 -14  -8  -1   79.29    7.80
  14   8   1   92.29    7.30
 -16  -8  -1    2.50    1.00
 -16  -8  -1    1.70    1.10
  16  -8   1    1.20    0.70
  16  -8   1    1.90    0.70
  16   8   1    0.70    0.70
  18  -8   1   13.50    1.90
  18  -8   1   15.50    1.80
 -18  -8  -1   16.70    2.60
  18   8   1   20.70    2.20
 -20  -8  -1    0.10    0.70
  20  -8   1   -0.40    0.30
  20  -8   1    0.60    0.40
 -20  -8  -1   -0.20    0.80
  20   8   1   -0.10    0.50
  22  -8   1   16.40    1.90
 -22  -8  -1   17.70    2.40
  22  -8   1   15.10    1.90
 -22   8  -1   22.80    2.70
  22   8   1   20.00    2.20
 -24  -8  -1    0.70    0.60
 -24  -8  -1    0.70    0.70
  24  -8   1    1.00    0.40
  24  -8   1    0.70    0.40
  24   8   1    1.90    0.70
 -24   8  -1    1.90    0.90
  26  -8   1    0.40    0.30
 -26  -8  -1   -0.30    0.30
 -26  -8  -1    2.00    0.60
  26  -8   1    0.10    0.40
 -23  -9   1    0.20    0.50
  23  -9  -1    0.60    0.30
 -23   9   1    0.30    0.80
  23   9  -1    0.40    0.50
  21  -9  -1    1.60    0.50
 -21  -9   1    0.10    0.50
  21  -9  -1    0.50    0.30
  21   9  -1    0.30    0.60
  19  -9  -1    6.40    1.10
 -19  -9   1    9.90    2.00
  19  -9  -1   10.20    1.20
 -17  -9   1    0.50    0.90
  17  -9  -1    1.10    0.40
 -17  -9   1    0.20    0.70
  17  -9  -1    0.30    0.50
  17   9  -1    1.50    0.70
 -15  -9   1    0.50    0.70
  15  -9  -1    0.90    0.50
 -15  -9   1    1.40    0.90
  15  -9  -1   -0.20    0.40
  15   9  -1    1.10    0.70
  13  -9  -1    1.20    0.60
 -13  -9   1    1.00    0.80
 -13  -9   1    1.20    0.80
  13  -9  -1    1.60    0.60
  13   9  -1    1.20    0.90
  11  -9  -1   59.79    5.40
 -11  -9   1   62.09    6.10
  11  -9  -1   63.39    5.40
  11   9  -1   61.89    5.60
  -9  -9   1   32.70    3.90
   9  -9  -1   43.90    3.80
  -9  -9   1   40.50    4.40
   9  -9  -1   37.10    3.80
   9   9  -1   44.30    4.00
  -7  -9   1    9.50    2.00
   7  -9  -1   10.90    1.70
   7  -9  -1   13.40    1.80
  -7   9   1   11.80    2.20
   7   9  -1    9.40    1.80
   7   9  -1   13.80    2.50
   5  -9  -1   21.80    2.50
  -5  -9   1   18.60    2.70
  -5  -9   1   18.40    2.60
   5  -9  -1   21.40    2.60
  -5   9   1   23.50    2.90
   5   9  -1   24.00    2.70
  -3  -9   1    4.40    1.30
   3  -9  -1    4.10    1.10
   3  -9  -1    3.10    1.00
  -3  -9   1    4.80    1.20
  -3   9   1    3.90    1.40
   3   9  -1    3.40    1.30
   1  -9  -1  140.59   12.10
  -1  -9   1  144.39   12.00
   1  -9  -1  140.09   11.90
  -1  -9   1  151.28   12.30
   1   9  -1  142.79   12.00
  -1   9   1  156.78   12.10
   1  -9   1   10.40    1.80
  -1  -9  -1    8.20    1.60
   1  -9   1    6.60    1.40
  -1  -9  -1    7.50    1.60
  -1   9  -1    7.60    1.50
   1   9   1    7.30    1.70
   3  -9   1   24.00    2.70
   3  -9   1   23.20    2.80
  -3  -9  -1   22.70    2.90
  -3  -9  -1   22.60    2.80
   3   9   1   23.50    2.90
  -3   9  -1   30.30    3.00
  -5  -9  -1   60.29    6.00
   5  -9   1   65.69    6.10
  -5  -9  -1   65.29    6.30
   5  -9   1   74.99    6.00
  -5   9  -1   65.09    6.10
   5   9   1   73.89    6.10
   7  -9   1    8.60    1.40
  -7  -9  -1    5.40    1.30
   7  -9   1   10.10    1.50
  -7  -9  -1    7.00    1.50
   7   9   1    8.20    1.70
  -9  -9  -1    0.40    0.60
   9  -9   1    0.00    0.50
   9  -9   1    0.80    0.50
  -9  -9  -1   -0.10    0.70
   9   9   1   -1.00    0.70
 -11  -9  -1    1.10    0.80
  11  -9   1    0.60    0.50
  11  -9   1    1.50    0.70
  11   9   1    1.20    0.90
  13  -9   1   10.10    1.30
  13  -9   1    9.00    1.40
 -13  -9  -1    5.90    1.30
 -13  -9  -1    8.90    1.60
  13   9   1    8.00    1.60
 -15  -9  -1    3.40    1.00
  15  -9   1    3.30    0.80
  15  -9   1    5.60    1.50
 -15  -9  -1    2.20    1.10
  15  -9   1    2.50    1.50
  15   9   1    5.20    1.10
  17  -9   1    8.30    1.20
 -17  -9  -1    7.10    1.50
 -17  -9  -1    5.20    1.10
  19  -9   1    1.20    0.60
 -19  -9  -1    0.20    0.60
 -19  -9  -1    2.90    0.80
  19  -9   1    0.80    0.40
 -19   9  -1    2.70    1.20
  19   9   1    2.80    0.80
  21  -9   1    1.60    0.40
  21  -9   1    2.00    0.70
 -21  -9  -1    1.40    0.60
 -21  -9  -1    3.40    0.80
 -21   9  -1    3.50    1.00
  21   9   1    2.50    0.80
  23  -9   1    5.10    0.80
  23  -9   1    6.30    0.80
 -23  -9  -1    4.80    1.00
 -23   9  -1    8.90    1.80
  23   9   1    7.60    1.10
  18 -10  -1    1.00    0.40
 -18 -10   1    1.00    0.50
 -18  10   1    2.70    0.90
  18  10  -1    1.40    0.60
 -16 -10   1    5.10    0.90
  16 -10  -1    4.30    0.70
  16 -10  -1    5.50    0.80
 -16 -10   1    4.50    1.10
  14 -10  -1   -0.30    0.40
 -14 -10   1    0.00    0.40
 -14 -10   1    0.00    0.60
  14 -10  -1    0.40    0.30
  14 -10  -1    0.60    0.90
  14  10  -1    0.20    0.70
  12 -10  -1   -0.20    0.80
  12 -10  -1    0.40    0.40
  12 -10  -1    0.70    0.50
 -12 -10   1   -1.10    1.40
 -12 -10   1    0.50    0.50
  12  10  -1    0.90    0.70
 -10 -10   1    1.30    0.70
  10 -10  -1    1.00    0.50
  10 -10  -1    1.30    0.50
 -10 -10   1    3.20    0.80
  10  10  -1    1.20    1.30
   8 -10  -1    7.90    1.40
   8 -10  -1    9.40    1.40
  -8 -10   1   13.20    1.70
  -8 -10   1    9.50    1.50
   8  10  -1    9.60    1.70
   6 -10  -1    1.40    0.60
  -6 -10   1    1.60    0.90
  -6 -10   1    2.20    0.80
   6 -10  -1    1.40    0.80
   6  10  -1    1.80    0.90
   4 -10  -1    6.30    1.40
  -4 -10   1    6.40    1.30
  -4 -10   1    7.20    1.30
   4 -10  -1    8.90    1.30
   4  10  -1    9.70    1.80
  -4  10   1    6.90    1.50
   2 -10  -1    8.40    1.50
  -2 -10   1   12.10    1.60
   2 -10  -1   11.00    1.50
  -2 -10   1   11.30    1.70
  -2  10   1    7.30    1.60
   2  10  -1    9.60    2.60
   2  10  -1   12.50    1.90
   0 -10   1    2.70    0.80
   0 -10   1    2.20    0.80
   0 -10  -1    1.30    0.70
   0 -10  -1    0.90    0.80
   0  10  -1    1.20    1.00
   0  10   1    2.10    1.00
   2 -10   1   29.60    2.90
   2 -10   1   26.60    2.90
  -2 -10  -1   30.00    2.90
   2  10   1   25.90    3.10
  -2  10  -1   32.90    3.20
   4 -10   1    8.10    1.40
  -4 -10  -1    5.50    1.30
  -4 -10  -1    4.80    1.00
   4 -10   1    6.10    1.10
   4  10   1    5.80    1.30
  -6 -10  -1    4.70    1.00
  -6 -10  -1    2.70    0.90
   6 -10   1    3.80    0.80
   6 -10   1    4.90    0.90
   6  10   1    4.30    1.20
   8 -10   1    1.80    0.60
   8 -10   1    2.10    0.80
  -8 -10  -1    2.50    0.80
  -8 -10  -1    0.60    0.70
   8  10   1    0.70    1.30
  10 -10   1    0.90    0.80
 -10 -10  -1   -0.30    0.40
 -10 -10  -1   -0.50    0.50
  10 -10   1    0.30    0.40
  10  10   1    0.30    0.70
  12 -10   1    2.50    0.60
  12 -10   1    2.30    1.20
 -12 -10  -1    1.40    0.60
 -12 -10  -1    3.80    0.80
 -12  10  -1    6.90    1.70
  12  10   1    3.60    0.90
  14 -10   1   17.40    1.70
 -14 -10  -1   15.00    1.90
  14  10   1   16.10    1.90
 -16 -10  -1   37.60    3.00
  16 -10   1   32.00    2.70
  16 -10   1   26.70    2.70
   7 -11  -1    0.60    0.70
  -7 -11   1    2.60    0.60
   7 -11  -1    0.50    0.40
   7  11  -1    1.30    0.70
  -7  11   1    3.00    1.10
   5 -11  -1    1.80    0.40
  -5 -11   1    2.50    0.50
   5 -11  -1    1.80    0.50
   5  11  -1    2.10    0.80
  -5  11   1    4.30    1.10
   3 -11  -1    3.00    0.50
  -3 -11   1    3.00    0.70
  -3 -11   1    4.50    0.70
   3 -11  -1    4.80    0.80
   1 -11  -1    0.10    0.30
   1 -11  -1    0.40    0.40
  -1 -11   1    0.30    0.30
  -1 -11   1   -0.30    0.80
  -1  11   1   -0.40    0.70
   1  11  -1   -0.40    0.90
  -1 -11  -1   -0.70    0.40
   1 -11   1    0.30    0.40
  -1 -11  -1   -0.10    0.30
  -1  11  -1    0.30    0.70
   3 -11   1   24.50    2.70
   3 -11   1   32.90    2.70
  -3 -11  -1   26.10    2.60
  -3 -11  -1   34.40    2.50
   3  11   1   29.50    2.90
  -5 -11  -1    3.00    0.60
  -5 -11  -1    4.70    0.60
   5 -11   1    6.10    0.80
   5  11   1    4.10    1.00
   7 -11   1   -0.50    0.60
  40   0  -2    7.70    2.70
 -38   0   2    4.80    1.30
  38   0  -2    5.40    1.00
  38   0  -2    3.80    2.40
 -36   0   2   98.39    8.10
  36   0  -2   87.49   10.60
  36   0  -2   88.29    7.60
  34   0  -2  146.19   11.60
  34   0  -2  141.79   11.30
 -34   0   2  140.39   11.70
 -34   0   2  157.48   23.30
 -32   0   2  136.49   21.50
  32   0  -2  135.99   10.90
  32   0  -2  137.39   11.10
 -32   0   2  137.69   11.40
  30   0  -2  103.79    8.30
  30   0  -2   98.29    8.30
 -30   0   2  115.29   19.00
 -30   0   2  100.69    8.70
 -28   0   2   15.30    2.40
 -28   0   2   35.40   10.60
  28   0  -2   16.70    1.80
  28   0  -2   12.50    1.70
  26   0  -2  655.43   50.79
 -26   0   2  618.34   51.19
  26   0  -2  717.73   50.89
  24   0  -2   20.90    4.60
  24   0  -2   21.40    2.20
  24   0  -2   24.00    2.70
 -24   0   2   21.90    7.60
  22   0  -2   78.39    7.00
 -22   0   2   98.99   13.50
 -22   0   2   82.09   19.80
  22   0  -2   98.29    8.90
  20   0  -2  220.48   19.20
 -20   0   2  252.87   24.30
  18   0  -2  600.44   47.80
 -18   0   2  579.74   55.29
 -18   0   2  656.83   52.19
  16   0  -2  278.27   23.00
 -16   0   2  310.87   26.70
 -16   0   2  279.77   29.10
 -14   0   2 2324.57  175.88
  14   0  -2 2207.08  172.78
 -14   0   2 2294.17  178.58
  12   0  -2 3545.05  282.77
 -12   0   2 3819.62  285.37
 -12   0   2 3837.22  287.77
  10   0  -2  843.02   70.19
 -10   0   2  868.81   73.69
 -10   0   2 1058.39   72.49
   8   0  -2 2690.83  208.28
  -8   0   2 2809.32  211.08
  -6   0   2 8582.84  648.94
   4   0  -2  407.86   28.40
  -4   0   2  306.67   27.40
  -2   0   2    7.60    2.10
   2   0  -2    8.10    2.00
  -2   0  -2 2280.37  200.18
  -2   0  -2 2982.20  201.68
   6   0   2 5201.48  402.36
  -6   0  -2 6011.20  405.56
  -6   0  -2 5431.76  404.46
  -6   0  -2 4595.14  404.46
   8   0   2 3015.80  217.68
  -8   0  -2 2704.03  220.68
  -8   0  -2 2864.31  220.18
  10   0   2  352.46   27.00
 -10   0  -2  315.77   30.50
 -10   0  -2  342.37   29.90
  12   0   2   39.80    4.30
 -12   0  -2   33.80    8.10
 -12   0  -2   33.70    6.90
 -14   0  -2   66.19   11.90
 -14   0  -2   46.10    8.80
  14   0   2   58.59    6.00
 -16   0  -2  264.67   26.70
  16   0   2  258.97   21.40
 -16   0  -2  245.28   27.70
  18   0   2  410.36   36.60
 -18   0  -2  495.85   43.60
 -18   0  -2  480.95   45.00
  20   0   2    5.50    1.00
 -20   0  -2    6.50    7.60
 -20   0  -2   -0.80    3.90
  20   0   2    3.70    0.80
  20   0   2    1.10    1.60
 -20   0  -2    2.50    0.80
 -22   0  -2  423.06   32.50
  22   0   2  419.46   32.10
  22   0   2  415.76   32.20
  22   0   2  379.66   34.40
 -22   0  -2  420.06   43.20
 -22   0  -2  467.85   47.20
  24   0   2  184.78   15.30
  24   0   2  196.38   15.40
 -24   0  -2  194.68   26.50
 -24   0  -2  191.28   15.60
 -24   0  -2  252.77   45.70
  26   0   2   30.40    6.80
  26   0   2   35.10    3.30
 -26   0  -2   32.80    3.50
  26   0   2   33.90    3.30
 -26   0  -2   55.89   20.10
  28   0   2  267.47   26.90
  28   0   2  313.67   23.50
  28   0   2  302.17   23.50
 -28   0  -2  308.77   23.70
 -28   0  -2  294.97   37.20
 -30   0  -2    0.70    0.70
 -30   0  -2    0.00    6.40
  30   0   2   -0.50    0.50
  30   0   2    0.60    0.50
 -32   0  -2   74.49    6.20
  32   0   2   70.89    6.10
  32   0   2   66.19    5.90
 -32   0  -2   52.29   14.70
  34   0   2    4.20    0.90
 -34   0  -2   14.20    8.40
 -34   0  -2    8.40    1.40
  34   0   2    6.70    1.30
  36   0   2   71.09    5.40
  36   0   2   50.79    7.00
 -36   0  -2   64.59    5.30
  36   0   2   58.19    5.10
 -38   0  -2    2.70    0.60
  38   0   2    5.20    2.10
  41  -1  -2    7.60    1.00
  41  -1  -2    6.50    2.70
  41   1  -2    8.70    1.10
  39  -1  -2   49.00    4.20
  39  -1  -2   47.30    6.70
 -39   1   2   48.20    4.20
  39   1  -2   50.89    4.30
 -37  -1   2    0.30    0.80
  37  -1  -2    0.20    1.90
  37  -1  -2    0.50    0.50
 -37   1   2   -0.70    0.70
  37   1  -2   -0.50    1.70
 -37   1   2   -4.80    6.10
  37   1  -2    0.40    0.60
 -35  -1   2    4.10    1.30
  35  -1  -2    3.90    0.90
 -35  -1   2    0.50    8.60
  35   1  -2    4.90    1.10
 -35   1   2    6.20    1.20
 -35   1   2    6.10    5.90
  35   1  -2    6.40    2.60
 -33  -1   2   43.40   13.70
  33  -1  -2   41.60    3.90
 -33  -1   2   51.09    4.30
 -33   1   2   20.10   12.30
 -33   1   2   49.90    4.40
  33   1  -2   43.10    3.80
  33   1  -2   33.50    6.70
  31  -1  -2   -0.20    0.40
  31  -1  -2    0.70    0.50
 -31  -1   2    0.40    0.90
 -31   1   2   -0.60    5.20
  31   1  -2    1.40    0.60
 -31   1   2    1.70    1.00
  31   1  -2    1.00    0.50
 -29  -1   2  133.79   11.50
 -29  -1   2  166.48   23.10
  29  -1  -2  147.29   11.10
  29  -1  -2  108.59   14.10
  29  -1  -2  143.59   11.10
 -29   1   2  136.69   20.10
 -29   1   2  136.79   11.50
  29   1  -2  133.59   11.10
  29   1  -2  147.69   11.10
 -27  -1   2  119.39   17.30
  27  -1  -2  102.89    7.80
  27  -1  -2   84.29    9.40
 -27  -1   2   92.89    8.10
  27  -1  -2   96.99    7.70
  27   1  -2   85.89   10.80
 -27   1   2   86.79    8.10
  27   1  -2   98.49    7.80
 -27   1   2   93.69   15.70
  27   1  -2   95.39    7.80
  25  -1  -2   26.40    2.40
 -25  -1   2   21.30    7.30
 -25  -1   2   18.60    2.80
  25  -1  -2   24.40    2.40
 -25   1   2   30.20    8.60
  25   1  -2   26.20    2.40
 -25   1   2   24.20    3.70
  25   1  -2   25.50    2.50
  25   1  -2   27.00    5.20
  23  -1  -2    1.00    0.40
  23  -1  -2    0.90    1.90
 -23  -1   2    2.10    3.00
 -23   1   2    2.80    2.90
  23   1  -2    0.70    1.80
 -21  -1   2    8.90   13.60
 -21  -1   2    2.60    4.80
 -21   1   2   -3.70   11.20
  21   1  -2   10.50    2.60
 -21   1   2   18.60    5.80
  19  -1  -2   77.09    7.40
 -19  -1   2   68.39   17.40
 -19  -1   2   93.29   12.60
  19   1  -2   89.49    9.20
  19   1  -2   90.79    8.20
 -19   1   2   75.39   11.00
 -19   1   2   51.09   16.80
 -17  -1   2  284.67   26.50
  17  -1  -2  251.97   22.30
 -17  -1   2  275.47   29.60
 -17   1   2  295.47   26.40
 -17   1   2  260.47   29.20
  17   1  -2  324.87   24.00
  17   1  -2  283.07   23.10
  15  -1  -2    8.60    1.60
 -15  -1   2    7.30    2.50
 -15  -1   2   13.00    6.80
  15   1  -2    8.70    1.90
 -15   1   2   15.70    7.60
 -15   1   2   11.00    3.30
 -13  -1   2  144.79   14.20
 -13  -1   2  147.99   16.50
  13  -1  -2  137.09   11.50
 -13   1   2  143.19   14.30
  13   1  -2  147.69   12.10
 -11  -1   2  155.78   18.90
  11  -1  -2  165.68   15.60
  11  -1  -2  165.98   13.10
 -11   1   2  168.68   15.50
  11   1  -2  172.88   13.70
  -9  -1   2 1604.44  127.39
   9  -1  -2 1574.54  123.79
   9  -1  -2 1633.34  126.09
   9   1  -2 1678.83  124.49
  -9   1   2 1677.53  126.19
   7  -1  -2 1673.53  133.39
   7   1  -2 1828.62  132.19
   7   1  -2 1709.63  134.39
   5  -1  -2 1281.87  103.59
   5   1  -2 1309.37  102.69
   5   1  -2 1461.25  104.59
   3  -1  -2  279.17   20.10
   3  -1  -2  244.38   21.10
  -3   1   2  282.87   20.20
   3   1  -2  241.58   21.00
   1  -1  -2   19.60    2.60
   1   1  -2   15.90    2.40
  -1   1   2   19.10    1.90
  -1  -1  -2 1543.55  119.29
   1   1   2 1668.83  117.99
  -1   1  -2 1446.06  118.79
  -3  -1  -2  131.79   12.20
   3  -1   2  112.69   11.50
   3   1   2  132.19   10.30
   5  -1   2 6272.67  537.55
  -5   1  -2 7887.11  537.65
  -7  -1  -2 2155.98  161.58
   7  -1   2 1816.92  160.18
  -7  -1  -2 2012.40  161.18
   7   1   2 2371.96  158.38
  -7   1  -2 2024.40  159.88
   9  -1   2  725.73   54.39
  -9  -1  -2  740.23   58.19
  -9   1  -2  696.83   56.49
   9   1   2  637.04   54.29
 -11  -1  -2   12.60    4.80
 -11  -1  -2    8.60    4.50
  11  -1   2   12.80    2.30
  11   1   2   10.90    2.30
 -11   1  -2   19.00    4.40
 -11   1  -2   14.00    5.70
 -11   1  -2    8.80    4.90
 -13  -1  -2  329.57   31.30
  13  -1   2  339.77   26.20
 -13  -1  -2  300.37   30.30
 -13   1  -2  298.87   31.50
  13   1   2  328.37   26.30
 -13   1  -2  321.07   29.50
 -15  -1  -2    4.90    5.40
  15  -1   2   11.00    2.40
 -15  -1  -2   11.40    4.30
 -15   1  -2   10.40    4.40
  15   1   2    7.80    2.10
 -15   1  -2   10.30    7.90
  17  -1   2   10.60    2.40
 -17  -1  -2   19.70    7.40
 -17  -1  -2   18.50   12.10
  17   1   2    8.10    2.50
 -17   1  -2   10.20    5.00
 -17   1  -2    5.50    7.60
  19  -1   2    0.80    0.40
  19  -1   2    1.60    1.50
 -19  -1  -2   -5.00    4.10
 -19  -1  -2   11.00    6.40
 -19   1  -2   -6.70    9.30
 -19   1  -2   -2.00    3.10
 -21  -1  -2  152.78   23.40
 -21  -1  -2  183.48   23.00
  21  -1   2  152.08   11.40
  21  -1   2  124.49   13.10
 -21  -1  -2  132.69   11.50
  21   1   2  150.98   11.40
  21   1   2  131.39   11.50
 -21   1  -2  142.59   23.40
 -21   1  -2  143.69   19.90
  21   1   2  128.79   13.60
 -21   1  -2  144.59   11.60
  23  -1   2   16.90    4.10
  23  -1   2   14.60    1.80
 -23  -1  -2   21.60   12.50
 -23  -1  -2    8.90    6.90
 -23  -1  -2   15.50    2.00
  23   1   2   15.70    1.80
  23   1   2   16.00    4.00
 -23   1  -2    9.30    5.70
 -23   1  -2   26.00   12.90
 -23   1  -2   15.60    2.00
  23   1   2   15.30    1.80
 -25  -1  -2    2.40   16.40
  25  -1   2    0.60    3.20
 -25  -1  -2    2.60    5.30
  25  -1   2    0.40    0.40
 -25   1  -2    2.20   16.10
  25   1   2    0.50    0.60
 -25   1  -2   -0.20    4.10
  25   1   2    1.70    2.70
  25   1   2    0.40    0.50
 -25   1  -2   -1.30    0.80
 -27  -1  -2    4.90    7.00
 -27  -1  -2    3.60    1.00
  27  -1   2    1.80    0.60
  27  -1   2    6.20    4.30
 -27   1  -2    2.50    6.60
  27   1   2    2.20    0.70
 -27   1  -2    1.70    0.90
  27   1   2    2.50    0.70
 -27   1  -2  -18.40   18.40
  27   1   2    4.60    3.60
 -29  -1  -2   10.90    8.40
  29  -1   2   21.30    2.40
  29  -1   2   23.20    2.50
 -29  -1  -2   22.00    2.70
  29   1   2   23.00    2.50
  29   1   2   21.00    2.50
 -29   1  -2   20.80    9.70
 -29   1  -2   24.80    2.70
  29   1   2   19.60    6.60
  31  -1   2    6.80    1.20
  31  -1   2    7.30    1.40
 -31  -1  -2    3.40    7.50
 -31  -1  -2    9.50    1.60
 -31   1  -2   10.90    7.00
  31   1   2    7.80    1.50
  31   1   2    6.50    1.20
 -31   1  -2    8.90    1.50
  33  -1   2    4.40    0.90
  33  -1   2    4.00    0.80
 -33  -1  -2    4.10    1.00
  33   1   2    2.80    0.70
 -33   1  -2   -2.50    6.30
  33   1   2    4.30    1.00
 -33   1  -2    6.50    1.20
  35  -1   2    2.50    0.60
  35  -1   2    4.50    1.30
 -35  -1  -2    1.20    0.60
  35   1   2    3.30    1.90
 -35   1  -2    4.90    0.90
  35   1   2    2.60    0.60
  37  -1   2    8.90    1.40
  37   1   2   10.30    1.40
 -37   1  -2    9.30    1.30
  40  -2  -2   12.90    1.70
  40   2  -2   12.40    1.70
  38  -2  -2   27.50    5.00
  38  -2  -2   27.80    2.60
 -38   2   2   26.10    2.70
  38   2  -2   27.10    2.90
  36  -2  -2    1.10    0.60
 -36  -2   2    0.50    1.10
 -36   2   2    0.40    7.40
  36   2  -2    1.70    0.60
 -36   2   2    1.00    0.80
  36   2  -2    2.20    2.70
  34  -2  -2    8.80    1.30
 -34  -2   2   12.70    2.10
 -34  -2   2   12.70    9.80
  34  -2  -2   11.10    1.50
  34   2  -2    5.00    2.70
  34   2  -2   12.20    1.70
 -34   2   2   15.60    2.10
  32  -2  -2    1.40    0.60
  32  -2  -2    1.90    0.70
 -32  -2   2    4.50    9.50
  32  -2  -2    3.20    2.00
 -32  -2   2    1.90    0.90
 -32   2   2    8.90    5.80
  32   2  -2    2.00    0.60
  32   2  -2    1.80    0.70
 -32   2   2    1.80    1.40
  30  -2  -2   17.20    1.80
  30  -2  -2   11.50    3.40
  30  -2  -2   13.60    1.70
 -30  -2   2    9.30    8.00
 -30  -2   2   11.90    2.10
  30   2  -2   15.60    1.70
  30   2  -2   16.40    2.00
 -30   2   2   16.50    2.30
 -30   2   2   13.30    5.90
  30   2  -2   12.50    4.10
  28  -2  -2   21.00    2.10
  28  -2  -2   19.00    2.00
 -28  -2   2    2.00    8.60
 -28   2   2   12.50    7.10
  28   2  -2   18.60    4.60
  28   2  -2   17.60    2.10
  28   2  -2   18.10    2.00
 -28   2   2   23.20    2.60
  26  -2  -2   85.49    7.20
 -26  -2   2  101.09   17.60
  26  -2  -2   97.89    7.40
 -26  -2   2   75.99    7.60
 -26   2   2   88.19   14.60
 -26   2   2   91.19    7.80
  26   2  -2   97.39    7.40
  26   2  -2   87.59    7.40
  26   2  -2   80.99   10.30
  24  -2  -2   -0.20    0.40
  24  -2  -2   -0.20    0.40
 -24  -2   2   -1.40    0.90
 -24  -2   2   -5.10    4.30
 -24   2   2   -2.00    2.20
  24   2  -2   -0.70    0.40
  24   2  -2    0.80    0.50
  22  -2  -2   10.90    1.60
 -22  -2   2   22.50    8.10
  22  -2  -2   13.90    1.50
 -22   2   2    9.00    4.50
  22   2  -2   10.70    1.50
  22   2  -2   13.30    1.60
  22   2  -2   11.30    3.00
 -22   2   2   -2.00   15.40
  22   2  -2    6.50    5.20
 -20  -2   2    6.60    4.90
  20   2  -2    6.80    3.70
 -20   2   2    7.50    9.80
 -20   2   2    4.20    2.80
 -18  -2   2  219.78   27.10
 -18  -2   2  268.47   25.30
  18  -2  -2  215.58   19.30
  18   2  -2  265.57   22.10
 -18   2   2  257.87   24.10
  18   2  -2  241.78   20.70
  16  -2  -2  120.89   10.30
 -16  -2   2  124.29   16.60
 -16  -2   2  128.29   15.10
 -16   2   2  128.79   13.90
  16   2  -2  127.49   11.60
  14  -2  -2   -0.50    2.90
 -14  -2   2   10.50    5.50
  14  -2  -2    2.40    0.90
  14   2  -2    0.40    1.00
 -14   2   2   -1.00    1.60
  12  -2  -2  541.65   40.50
  12  -2  -2  528.25   44.10
 -12  -2   2  499.65   45.50
 -12   2   2  501.15   43.20
  12   2  -2  553.14   41.60
  10  -2  -2  201.08   19.70
  10   2  -2  207.58   17.80
 -10   2   2  234.98   18.50
   8  -2  -2   35.40    5.30
  -8  -2   2   34.10    6.10
  -8   2   2   42.30    4.20
   8   2  -2   38.10    4.30
   6  -2  -2  105.79   10.80
  -6  -2   2   90.69   10.90
   6   2  -2  107.09    9.40
   6   2  -2  126.59   11.00
   4  -2  -2   14.50    3.20
  -4  -2   2   19.60    4.10
   4   2  -2   17.00    2.40
  -4   2   2   15.70    1.90
   4   2  -2   23.40    3.80
  -2  -2   2   -1.40    1.80
   2  -2  -2    1.20    1.80
   2   2  -2    2.10    1.70
   0  -2   2  155.58   15.40
   0  -2  -2  156.88   16.30
   0   2  -2  198.38   16.60
   0   2   2  177.68   14.00
  -2  -2  -2 5515.05  453.85
   2  -2   2 6093.39  457.95
  -2   2  -2 5965.30  452.35
   2   2   2 6290.97  452.05
   4  -2   2 3742.53  301.37
  -4  -2  -2 3754.62  301.77
  -4   2  -2 4053.19  300.07
   4   2   2 4221.18  299.47
   6  -2   2 4956.70  393.56
  -6  -2  -2 5124.09  394.16
  -6   2  -2 4970.80  392.06
   6   2   2 5560.74  391.26
   8  -2   2  362.46   35.10
  -8  -2  -2  405.16   36.00
  -8  -2  -2  429.36   38.50
  -8   2  -2  452.85   35.80
  -8   2  -2  375.26   33.90
   8   2   2  433.06   32.90
  10  -2   2  706.33   62.79
 -10  -2  -2  752.32   63.99
 -10   2  -2  725.53   61.29
 -10   2  -2  856.21   62.99
  10   2   2  766.12   59.59
 -12  -2  -2  557.24   48.10
  12  -2   2  483.85   42.50
 -12  -2  -2  591.24   48.40
 -12   2  -2  507.75   45.10
  12   2   2  570.74   43.20
 -12   2  -2  529.25   45.70
 -14  -2  -2  132.29   17.40
 -14  -2  -2  150.18   17.50
  14  -2   2  130.59   12.10
 -14   2  -2  125.99   15.10
  14   2   2  125.69   12.40
  16  -2   2  218.98   18.20
 -16  -2  -2  226.88   25.10
  16   2   2  203.48   18.60
 -16   2  -2  180.38   24.20
 -18  -2  -2  203.38   25.30
  18  -2   2  194.48   18.30
 -18  -2  -2  224.58   26.10
  18  -2   2  227.38   16.90
  18   2   2  216.78   19.40
 -18   2  -2  187.58   27.20
  18   2   2  218.58   16.80
 -18   2  -2  229.68   23.90
 -20  -2  -2   50.09   12.80
 -20  -2  -2   57.39    5.50
 -20  -2  -2   51.29   13.60
  20  -2   2   59.59    4.90
  20  -2   2   58.39    4.80
  20  -2   2   45.70    6.50
  20   2   2   49.20    5.50
 -20   2  -2   67.39   17.30
  20   2   2   60.39    4.90
  20   2   2   52.19    7.40
 -20   2  -2   64.49   12.20
 -22  -2  -2   38.50   15.00
 -22  -2  -2   18.40    8.60
  22  -2   2   16.20    4.00
 -22  -2  -2   23.10    2.60
  22  -2   2   19.30    2.20
  22  -2   2   27.40    2.50
 -22   2  -2    9.50   15.90
 -22   2  -2   12.50    7.20
  22   2   2   25.10    5.40
  22   2   2   27.50    2.50
  22   2   2   21.20    2.40
 -24  -2  -2    7.20    7.70
  24  -2   2   11.90    1.60
  24  -2   2    7.90    3.80
 -24  -2  -2   21.00   16.60
 -24  -2  -2   13.90    2.00
  24  -2   2   14.20    1.70
  24   2   2   13.70    1.70
  24   2   2   15.60    2.00
 -24   2  -2    9.90    2.60
 -24   2  -2    9.70    8.40
 -24   2  -2    3.80   16.50
  24   2   2   12.40    4.10
 -26  -2  -2   -3.20    5.70
 -26  -2  -2    2.80    0.80
  26  -2   2    7.40    4.70
  26  -2   2    1.20    0.60
  26  -2   2    1.00    0.60
 -26   2  -2    2.30    5.40
 -26   2  -2   -1.30   18.30
  26   2   2    1.40    0.60
  26   2   2    0.90    0.60
  26   2   2    4.40    3.30
 -26   2  -2    1.40    0.60
 -28  -2  -2   14.20   10.00
  28  -2   2    2.10    0.70
 -28  -2  -2    1.90    0.80
  28  -2   2    1.70    0.60
 -28   2  -2    1.70    1.00
 -28   2  -2   -1.20    5.10
  28   2   2    1.60    0.70
  28   2   2   -2.90    4.50
  28   2   2    1.20    0.60
  30  -2   2    0.70    0.40
 -30  -2  -2    1.60    0.80
  30  -2   2    0.70    0.60
  30   2   2    0.80    0.60
  30   2   2    1.00    0.50
  30   2   2   -1.40    2.10
 -30   2  -2    0.30    6.60
 -32  -2  -2   26.20    2.80
  32  -2   2   25.40    2.60
  32  -2   2   27.30    2.70
 -32   2  -2   21.70    8.40
  32   2   2   28.80    2.90
 -32   2  -2   27.50    2.90
  32   2   2   24.70    2.60
  34  -2   2    0.00    0.30
  34  -2   2    0.40    0.40
  34   2   2    0.30    0.40
  34   2   2    0.50    0.60
 -34   2  -2    0.70    0.70
  36  -2   2    2.30    0.50
 -36  -2  -2    2.30    0.90
  36  -2   2    3.60    0.70
  36   2   2    3.00    0.70
 -36   2  -2    2.10    0.70
  38  -2   2   19.00    3.50
  38  -2   2   27.30    2.30
 -38   2  -2   25.70    2.30
  38   2   2   25.10    2.40
  39  -3  -2   37.40    5.50
  39  -3  -2   38.50    3.30
  39   3  -2   39.40    3.30
 -39   3   2   33.80    3.70
  37  -3  -2   66.19    5.50
  37   3  -2   55.19    6.00
 -37   3   2   65.19    5.40
 -35  -3   2    3.90    1.30
  35  -3  -2    6.00    1.10
  35  -3  -2    2.20    2.10
  35   3  -2    4.90    1.10
 -35   3   2    6.30    1.60
 -35   3   2   11.20    7.60
 -33  -3   2   55.79    4.70
  33  -3  -2   35.40    6.00
  33  -3  -2   49.00    4.30
  33  -3  -2   44.30    4.10
 -33   3   2   40.40   11.50
  33   3  -2   50.29    4.40
 -33   3   2   50.99    4.60
  31  -3  -2    9.10    1.60
  31  -3  -2   10.00    3.60
  31  -3  -2   14.00    1.50
 -31  -3   2   10.20    1.80
  31   3  -2    8.20    3.10
 -31   3   2   11.20    2.10
  31   3  -2   10.90    1.70
 -31   3   2   11.10    7.70
  29  -3  -2    0.70    0.50
 -29  -3   2    8.00    8.80
  29  -3  -2    2.30    0.60
 -29  -3   2    0.90    1.20
  29   3  -2    2.40    0.80
 -29   3   2    1.50    0.80
  29   3  -2   -1.80    2.80
  29   3  -2    7.60    5.10
 -29   3   2    7.00    5.40
  29   3  -2    1.60    0.60
 -27  -3   2  230.18   19.50
  27  -3  -2  251.17   18.90
 -27  -3   2  264.97   31.20
  27  -3  -2  245.38   18.80
  27   3  -2  263.77   18.90
  27   3  -2  233.28   22.40
  27   3  -2  197.78   21.70
  27   3  -2  236.08   18.90
 -27   3   2  245.58   27.80
  25  -3  -2   61.49    5.20
 -25  -3   2   54.29   14.50
  25  -3  -2   64.29    5.20
 -25  -3   2   59.79    5.50
  25   3  -2   51.79    8.20
  25   3  -2   59.09    5.50
 -25   3   2   78.09   12.60
  25   3  -2   60.39    5.20
  23  -3  -2  223.18   18.00
  23  -3  -2  248.38   18.20
 -23  -3   2  239.78   27.90
  23   3  -2  221.28   21.00
  23   3  -2  212.58   18.20
  23   3  -2  242.58   18.20
 -23   3   2  247.38   25.80
  21  -3  -2   27.60    2.70
 -21  -3   2   29.40    9.30
  21   3  -2   31.30    5.40
  21   3  -2   23.50    7.30
  21   3  -2   29.60    2.80
  21   3  -2   28.70    2.70
 -21   3   2   16.20   14.50
 -21   3   2   36.50    7.90
  19  -3  -2   32.10    4.20
 -19  -3   2   40.40   10.90
  19  -3  -2   34.60    3.10
 -19   3   2   47.50    8.30
  19   3  -2   37.30    5.60
  19   3  -2   37.00    7.30
  19   3  -2   35.40    3.30
 -17  -3   2   86.29   12.50
 -17  -3   2   70.79   17.20
  17  -3  -2   76.79    7.00
  17  -3  -2   91.99   13.30
  17   3  -2   69.29    9.90
 -17   3   2   80.59   10.90
  17   3  -2   75.19    8.60
  15  -3  -2   77.99   11.20
 -15  -3   2   84.79   16.50
 -15  -3   2   69.19   11.90
  15  -3  -2   79.39    7.10
 -15   3   2   83.69   10.40
  15   3  -2   72.19    8.40
 -13  -3   2  520.25   44.50
 -13  -3   2  498.65   46.50
  13  -3  -2  541.05   44.90
  13   3  -2  496.55   41.40
 -13   3   2  513.25   43.20
 -11  -3   2  784.32   66.69
  11  -3  -2  802.32   64.99
 -11  -3   2  866.81   64.89
 -11   3   2  674.53   63.19
  11   3  -2  850.41   62.59
 -11   3   2  770.62   62.39
   9  -3  -2    1.20    1.90
  -9   3   2   -0.80    1.50
   9   3  -2    0.90    1.00
   7  -3  -2    3.90    2.40
  -7  -3   2    6.00    3.90
   7   3  -2    1.60    1.20
   7   3  -2    3.20    2.10
   5  -3  -2   54.19    7.20
  -5  -3   2   42.40    7.20
   5   3  -2   53.29    6.00
   5   3  -2   53.79    7.40
   3  -3  -2    3.10    2.30
  -3  -3   2    0.40    2.90
  -3   3   2    2.90    1.10
   1  -3  -2  243.38   22.00
  -1  -3   2  231.78   22.00
  -1   3   2  249.48   19.70
  -1  -3  -2   16.70    4.10
   1  -3   2   17.30    4.70
  -1   3  -2   17.00    2.70
  -1   3  -2   20.00    4.60
   1   3   2   18.00    2.70
  -3  -3  -2  723.73   60.59
   3  -3   2  800.42   60.89
  -3   3  -2  846.22   61.39
  -3   3  -2  673.03   57.79
   3   3   2  677.63   58.09
  -5  -3  -2  107.29   13.00
   5  -3   2  116.39   13.20
   5   3   2  113.49   10.60
  -7  -3  -2   59.79    9.90
   7  -3   2   71.09   10.40
   7   3   2   74.89    7.50
  -7   3  -2   66.59   11.40
  -7   3  -2   65.09    7.80
  -9  -3  -2  256.27   25.30
  -9   3  -2  222.28   21.90
   9   3   2  264.27   21.40
  -9   3  -2  242.68   24.10
  11  -3   2  458.75   44.20
 -11  -3  -2  502.85   45.10
  11   3   2  557.44   40.90
 -11   3  -2  493.85   43.90
 -11   3  -2  460.65   41.60
  13  -3   2   76.49   13.80
 -13  -3  -2  100.99   14.50
 -13   3  -2   82.49   11.00
 -13   3  -2   77.79   12.80
  13   3   2   97.69   10.00
 -15  -3  -2  127.09   18.20
  15  -3   2  111.19   11.50
 -15   3  -2  135.59   16.40
  15   3   2  117.49   12.50
 -17  -3  -2   88.39   15.40
 -17  -3  -2   75.29   15.80
  17  -3   2   81.09    9.10
 -17  -3  -2   69.39    6.90
  17  -3   2   95.89    7.00
  17   3   2   83.79    6.90
 -17   3  -2   98.89   14.80
 -17   3  -2   89.09   12.60
  17   3   2   73.79    6.90
  17   3   2   94.29   10.20
 -19  -3  -2   38.80   12.90
 -19  -3  -2   29.10    3.00
  19  -3   2   25.70    3.10
  19   3   2   30.60    2.80
  19   3   2   26.70    2.90
 -19   3  -2   23.90   13.20
 -19   3  -2   24.60    7.30
  19   3   2   35.90    5.90
  21  -3   2    8.60    3.40
  21  -3   2   15.20    1.60
 -21  -3  -2   12.90    1.90
 -21  -3  -2   -3.30   10.20
  21  -3   2   14.00    1.70
  21   3   2   14.90    1.70
  21   3   2   12.30    4.00
  21   3   2   10.40    1.80
 -21   3  -2   21.80   22.40
 -21   3  -2    9.50    5.60
  23  -3   2   28.10    3.60
 -23  -3  -2   25.50   17.90
  23  -3   2   34.90    3.30
 -23   3  -2   37.00   10.40
  23   3   2   36.30    3.40
  23   3   2   35.50    4.00
  23   3   2   36.20    7.00
  25  -3   2    6.70    1.20
 -25  -3  -2    8.10    1.50
  25  -3   2    6.60    1.20
  25   3   2    3.80    3.60
  25   3   2    7.80    1.30
 -25   3  -2    4.80   22.20
  25   3   2    7.60    1.40
 -25   3  -2   -3.10    4.50
 -27  -3  -2    4.00    1.10
  27  -3   2    3.60    0.90
  27  -3   2    2.00    0.70
 -27   3  -2    3.90    1.10
  27   3   2    4.00    1.10
  27   3   2    3.70    0.80
  27   3   2   -4.70    3.70
 -27   3  -2    6.70    6.20
 -29  -3  -2   23.40    2.70
  29  -3   2   26.30    2.60
  29  -3   2   21.40    2.50
 -29   3  -2   24.70    2.80
 -29   3  -2   27.60    8.80
  29   3   2   22.60    2.50
  29   3   2   26.80    2.80
 -31  -3  -2    5.30    1.20
  31  -3   2    4.10    0.90
  31  -3   2    5.30    1.00
  31   3   2    6.60    1.30
  31   3   2    4.70    0.90
 -31   3  -2    5.70    7.00
 -31   3  -2    4.60    1.00
 -33  -3  -2   -1.10    0.90
  33  -3   2    0.50    0.40
  33  -3   2    1.10    0.50
  33   3   2    0.70    0.70
 -33   3  -2    0.80    0.60
  35  -3   2    0.80    0.50
  35  -3   2    0.80    0.40
 -35  -3  -2    0.30    0.60
  35   3   2    0.30    0.50
 -35   3  -2    0.80    0.60
  37  -3   2    6.40    2.30
  37  -3   2   11.70    1.30
  37   3   2   11.80    1.80
 -37   3  -2   11.90    1.30
  38  -4  -2    3.50    2.40
 -38   4   2    4.30    0.90
  38   4  -2    5.40    1.10
  36  -4  -2    3.00    2.30
  36  -4  -2    2.10    0.60
  36  -4  -2    2.20    1.90
 -34  -4   2   39.00    4.50
  34  -4  -2   42.30    6.20
  34  -4  -2   53.69    4.20
  34   4  -2   50.29    4.40
 -34   4   2   52.09    4.50
 -32  -4   2   47.00    4.60
  32  -4  -2   45.60    4.10
  32  -4  -2   52.69    4.20
  32  -4  -2   42.40    6.10
 -32   4   2   48.10    4.50
 -32   4   2   42.90   11.50
  32   4  -2   48.70    4.40
  30  -4  -2    1.40    0.50
 -30  -4   2    3.20    1.30
  30  -4  -2    2.00    0.60
 -30   4   2    3.00    0.90
 -30   4   2   -4.60    5.40
  30   4  -2    1.50    0.80
  28  -4  -2   12.70    1.50
  28  -4  -2    7.90    1.30
 -28  -4   2   10.20    1.90
  28   4  -2   12.20    1.70
  28   4  -2    0.90    5.30
 -28   4   2    6.60    5.30
 -26  -4   2   70.79    6.80
  26  -4  -2   77.39    6.40
  26  -4  -2   78.69    6.30
 -26   4   2   84.69   14.00
  26   4  -2   66.59   10.20
  26   4  -2   77.39    6.60
  24  -4  -2    0.30    0.50
  24  -4  -2    0.30    0.40
 -24   4   2    0.70    3.30
  24   4  -2   -0.50    9.20
  24   4  -2    3.20    3.40
  24   4  -2    0.60    0.50
  22  -4  -2    5.30    1.00
 -22  -4   2    5.20    1.70
  22  -4  -2    4.30    0.90
 -22   4   2   -0.70    3.20
  22   4  -2    3.50    0.90
  22   4  -2    3.90    2.80
  22   4  -2    5.70    6.00
  20  -4  -2   92.69    8.10
  20  -4  -2  112.39    8.40
  20   4  -2   92.59    8.30
  20   4  -2  106.79   11.60
 -20   4   2  117.39   14.80
  20   4  -2   98.69   14.10
  18  -4  -2   48.70   12.30
  18  -4  -2   33.40    3.00
  18   4  -2   27.50    2.90
 -18   4   2   34.40    7.20
  18   4  -2   28.90    7.60
  18   4  -2   25.40    5.30
  16  -4  -2    3.60    4.80
  16  -4  -2    0.80    3.00
 -16   4   2   -1.90    1.90
  16   4  -2   -0.30    1.30
  16   4  -2    2.00    3.10
  14  -4  -2  220.18   24.50
 -14  -4   2  194.38   27.80
 -14   4   2  243.38   22.90
  14   4  -2  250.17   21.00
  14   4  -2  222.68   22.50
 -12  -4   2  186.98   24.10
  12  -4  -2  219.18   21.80
  12   4  -2  205.58   20.40
  12   4  -2  223.78   18.30
 -12   4   2  190.68   19.70
 -12   4   2  166.78   18.80
 -10  -4   2    8.30    6.00
  10  -4  -2   12.10    5.80
  10   4  -2    7.10    3.30
  10   4  -2    4.10    1.90
 -10   4   2    2.90    3.00
  -8  -4   2    2.60    5.90
   8   4  -2   -1.80    1.70
   8   4  -2    0.40    1.10
  -8   4   2   -2.30    2.10
   6  -4  -2  374.26   34.30
  -6  -4   2  365.66   35.50
   6   4  -2  405.26   32.10
   6   4  -2  380.86   34.10
  -4  -4   2  159.38   18.50
   4  -4  -2  185.28   18.50
   2  -4  -2  172.48   18.00
  -2  -4   2  163.08   18.20
   2   4  -2  191.28   18.70
  -2   4   2  162.08   14.70
   0  -4  -2  255.47   25.50
   0  -4   2  257.47   25.90
   0   4   2  267.27   22.40
   0   4  -2  300.47   26.60
  -2  -4  -2 1527.05  120.69
   2  -4   2 1491.55  120.59
   2   4   2 1479.15  116.89
  -2   4  -2 1740.13  121.79
  -2   4  -2 1354.56  116.29
   4  -4   2   26.50    6.80
  -4  -4  -2   28.30    7.00
   4   4   2   29.30    4.30
  -4   4  -2   31.90    7.10
  -4   4  -2   22.10    4.20
  -6  -4  -2   74.09   11.00
  -6   4  -2   47.60    7.70
   6   4   2   67.39    7.30
  -6   4  -2   52.89    9.80
  -8  -4  -2  382.96   34.10
   8  -4   2  326.57   32.30
  -8   4  -2  327.57   29.30
   8   4   2  367.06   29.50
  -8   4  -2  303.87   32.00
 -10  -4  -2   42.80   10.60
  10   4   2   46.10    6.40
 -10   4  -2   37.50    6.90
  12  -4   2  118.49   18.70
 -12  -4  -2  155.38   19.70
 -12   4  -2  132.39   14.80
 -12   4  -2  123.89   16.70
 -14  -4  -2  116.39   18.60
  14  -4   2   97.29   19.10
 -14  -4  -2  103.99    9.90
  14   4   2  131.49   12.80
  14   4   2  107.99    8.80
 -14   4  -2  101.49   16.70
 -14   4  -2  113.29   14.10
  14   4   2   96.89    9.30
 -16  -4  -2   55.29   13.70
  16  -4   2   63.49    4.90
  16  -4   2   51.09    4.60
  16  -4   2   45.70    6.90
  16   4   2   62.89    8.10
  16   4   2   47.50    5.00
 -16   4  -2   63.29   10.70
 -16   4  -2   31.30   12.80
  16   4   2   55.79    4.80
 -18  -4  -2   39.80    4.00
  18  -4   2   46.20    4.00
  18  -4   2   30.00    6.00
  18  -4   2   42.10    3.70
  18   4   2   46.00    4.00
 -18   4  -2   32.20    8.40
  18   4   2   41.90    3.90
 -20  -4  -2  165.08   13.90
  20  -4   2  178.08   13.90
  20  -4   2  186.28   13.70
  20   4   2  181.08   13.90
 -20   4  -2  166.18   21.20
 -20   4  -2  118.19   27.50
  20   4   2  176.58   14.00
  20   4   2  165.18   17.80
 -22  -4  -2  349.96   26.80
  22  -4   2  332.37   26.60
  22  -4   2  352.26   26.50
 -22   4  -2  403.96   37.50
  22   4   2  342.77   26.70
  22   4   2  333.97   26.60
  22   4   2  291.47   30.60
 -24  -4  -2    2.00    0.80
  24  -4   2    0.60    0.50
 -24   4  -2    9.10   21.20
  24   4   2   -0.10    4.30
 -24   4  -2    6.50    5.20
 -26  -4  -2   37.30    3.80
  26  -4   2   32.60    3.50
  26  -4   2   34.60    3.40
 -26   4  -2   34.00   11.30
 -26   4  -2   -0.60   39.30
  26   4   2   36.20    3.50
  26   4   2   40.30    3.70
  28  -4   2    0.50    0.50
  28  -4   2    0.00    0.40
 -28  -4  -2    0.80    0.80
  28   4   2    1.00    0.60
 -28   4  -2    0.20    0.60
  28   4   2    0.60    0.70
 -28   4  -2   10.20    8.50
 -30  -4  -2    3.40    0.90
  30  -4   2    3.70    0.90
  30  -4   2    4.10    0.90
 -30   4  -2   12.60   11.30
  30   4   2    4.70    1.10
 -30   4  -2    4.60    1.00
 -32  -4  -2   -0.40    0.70
  32  -4   2   -0.40    0.20
 -32  -4  -2    0.60    0.70
  32   4   2   -0.80    0.50
 -32   4  -2   -0.40    0.50
  34  -4   2   -0.20    0.30
 -34  -4  -2   -0.10    0.70
 -34  -4  -2    0.20    0.60
  34  -4   2    0.40    0.40
  34   4   2   -0.20    0.40
 -34   4  -2   -0.30    0.40
  36  -4   2    2.00    0.50
  36   4   2    3.00    0.70
  37  -5  -2    3.10    2.40
 -37  -5   2    3.00    0.90
  37  -5  -2    3.80    0.70
  37   5  -2    4.30    0.80
  35  -5  -2    4.70    1.70
  35  -5  -2    6.30    2.40
 -35  -5   2    3.70    1.20
  35  -5  -2    3.70    0.70
 -35   5   2    4.50    1.40
  35   5  -2    5.10    1.00
  33  -5  -2    8.70    1.20
 -33  -5   2    7.30    1.80
  33  -5  -2    5.50    2.00
 -33   5   2   10.30    1.60
  33   5  -2    9.70    1.50
  31  -5  -2    0.10    0.30
  31  -5  -2    0.40    1.50
  31  -5  -2    1.30    0.50
 -31  -5   2    0.50    1.20
  31   5  -2    0.00    0.60
 -31   5   2    1.90    0.80
 -31   5   2   -0.50    6.50
  29  -5  -2   37.50    3.20
  29  -5  -2   33.10    3.10
  29   5  -2   34.80    3.40
 -29   5   2   19.10    7.90
 -27  -5   2   13.70    2.40
  27  -5  -2   13.90    1.70
  27  -5  -2   15.30    1.70
  27   5  -2   12.70    1.90
 -27   5   2   18.40    7.00
 -25  -5   2   55.79    5.70
  25  -5  -2   60.19    5.20
  25  -5  -2   63.39    5.10
 -25   5   2   49.20   11.40
  25   5  -2   56.29   10.10
  25   5  -2   61.29    5.40
 -23  -5   2   60.29    5.70
  23  -5  -2   59.99    5.30
  23  -5  -2   60.59    5.20
  23   5  -2   53.49    9.10
 -23   5   2   62.79   11.90
  23   5  -2   61.79    5.40
  21  -5  -2   11.10    1.50
  21  -5  -2   11.40    1.60
 -21  -5   2    9.30    2.00
 -21   5   2    9.60    6.40
  21   5  -2   10.20    1.70
  21   5  -2   14.30    4.60
  21   5  -2    3.80    7.10
 -19  -5   2   24.00    3.30
  19  -5  -2   30.30    2.80
  19  -5  -2   15.20   10.80
  19  -5  -2   25.30    2.60
  19   5  -2   31.70    6.10
  19   5  -2   25.00    2.80
 -19   5   2   32.00    7.90
  17  -5  -2   -7.70    6.30
  17  -5  -2    1.60    0.50
 -17  -5   2    0.10    1.80
  17  -5  -2    0.80    0.50
  17   5  -2   -1.10    1.70
  17   5  -2   -2.20    3.80
 -17   5   2   -2.70    2.40
  17   5  -2    0.40    0.60
  15  -5  -2  112.49   17.10
  15  -5  -2  128.89    9.20
  15  -5  -2   95.39    8.90
 -15   5   2  134.09   14.70
  15   5  -2  102.99    9.10
  15   5  -2  123.39   12.80
  15   5  -2   97.69   14.90
  13  -5  -2  103.09   15.30
  13  -5  -2  108.29    8.50
 -13   5   2  109.89   13.10
  13   5  -2   93.59    8.60
  13   5  -2  108.19   11.80
  13   5  -2   98.99   13.90
  11  -5  -2    5.70    1.30
  11  -5  -2   14.50    6.00
 -11   5   2    1.70    5.00
  11   5  -2    4.90    3.80
  11   5  -2    8.00    3.00
  11   5  -2    6.10    1.10
 -11   5   2    8.70    4.00
   9  -5  -2   56.99   10.50
   9   5  -2   44.90    9.80
  -9   5   2   40.00    8.70
   9   5  -2   47.40    7.80
  -7  -5   2   52.59   14.00
   7  -5  -2   58.09   10.40
  -7   5   2   39.00    8.30
   7   5  -2   47.60    9.00
   5  -5  -2   25.90    7.70
  -5  -5   2   35.50   10.00
  -5   5   2   26.90    6.70
  -3  -5   2  229.98   26.50
   3   5  -2  290.37   28.60
   1  -5  -2   48.70   11.60
  -1  -5   2   26.90    9.90
   1   5  -2   25.70    8.10
  -1   5   2   26.10    4.40
   1  -5   2   -9.20    6.10
  -1  -5  -2    0.50    5.20
   1   5   2    0.60    1.20
  -1   5  -2    1.20    3.20
  -1   5  -2    5.10    2.40
   3  -5   2   78.89   15.00
  -3  -5  -2   94.19   18.00
  -3   5  -2   54.59    7.40
  -3   5  -2   55.69   10.70
  -5  -5  -2   -1.40    8.60
   5  -5   2   -8.70    6.50
  -5   5  -2    6.10    4.60
  -5   5  -2   -0.20    2.50
   5   5   2    0.50    1.30
   7  -5   2   69.89   13.60
  -7   5  -2   50.89   12.00
   7   5   2   56.49    9.70
  -7   5  -2   71.29    8.50
  -9  -5  -2    8.70    1.80
   9  -5   2    9.80    7.60
  -9  -5  -2   17.30    8.90
   9  -5   2   10.70    1.30
  -9   5  -2   -4.00    5.60
  -9   5  -2    8.30    3.60
   9   5   2    6.60    3.10
  -9   5  -2    6.20    1.20
 -11  -5  -2   44.50   13.30
 -11  -5  -2   30.30    4.30
 -11  -5  -2   35.40    3.60
  11  -5   2   44.40    3.70
  11   5   2   41.20    6.80
 -11   5  -2   38.80    7.30
  11   5   2   36.10    3.70
  13  -5   2   41.50    3.60
 -13  -5  -2   35.70    4.30
 -13  -5  -2   44.10   13.20
 -13  -5  -2   35.00    3.60
  13  -5   2   31.80    3.30
  13  -5   2   35.40   13.00
  13   5   2   42.50    7.00
 -13   5  -2   42.30    8.30
 -13   5  -2   18.80   11.20
  13   5   2   37.70    3.60
  15  -5   2   -6.40   25.10
 -15  -5  -2    3.20    1.00
 -15  -5  -2   19.00   12.60
  15  -5   2    1.80    0.70
  15  -5   2    3.70    0.80
 -15   5  -2    8.80    5.20
  15   5   2    3.40    2.30
 -15   5  -2   -1.30   12.90
  15   5   2    3.70    1.00
  15   5   2    3.10    0.80
 -17  -5  -2   99.49    8.90
  17  -5   2  106.09    8.90
  17  -5   2  106.09    8.60
  17   5   2  101.39   12.70
  17   5   2  104.29    8.90
  17   5   2  111.59    8.90
 -17   5  -2  119.99   16.00
 -19  -5  -2  117.59   38.10
  19  -5   2  138.59   11.80
 -19  -5  -2  154.08   11.90
  19  -5   2  145.09   11.60
  19   5   2  146.49   11.80
  19   5   2  128.19   15.90
  19   5   2  147.69   11.80
  21  -5   2    2.50    0.70
  21  -5   2    1.20    0.60
 -21  -5  -2    2.90    1.10
  21   5   2    0.20    0.50
  21   5   2    0.70    3.80
 -21   5  -2   -1.20    6.00
  21   5   2    1.20    0.70
  23  -5   2    2.30    0.70
 -23  -5  -2    3.90    1.10
  23  -5   2    1.50    0.70
  23   5   2    1.30    0.90
 -23   5  -2    2.50   18.60
  23   5   2    2.50   10.90
 -23   5  -2    0.90    1.10
 -23   5  -2   13.70    7.60
  23   5   2    2.20    4.90
  25  -5   2    6.70    1.50
 -25  -5  -2    9.60    1.70
 -25  -5  -2   11.30    2.60
  25  -5   2   11.50    1.40
 -25   5  -2    8.10    8.10
 -27  -5  -2    0.80    1.00
 -27   5  -2   15.60    9.90
 -29  -5  -2   25.40    2.70
  29  -5   2   22.50    2.40
  29  -5   2   21.30    2.40
 -29  -5  -2   20.50    3.20
  29   5   2   28.50    2.80
 -29   5  -2   25.40    2.70
  31  -5   2   -0.20    0.40
 -31  -5  -2    0.50    0.70
  31  -5   2   -0.90    1.50
  31  -5   2    0.40    0.30
 -31  -5  -2    0.00    0.70
 -31   5  -2   -0.60    0.50
  31   5   2   -0.10    0.50
  33  -5   2    2.70    0.60
 -33  -5  -2    3.20    0.80
 -33  -5  -2    1.70    0.70
 -33   5  -2    1.60    0.90
  34  -6  -2    4.20    0.80
  34  -6  -2    2.60    1.40
  34  -6  -2    5.30    2.70
 -34  -6   2    2.00    0.90
 -34   6   2    4.40    0.90
  34   6  -2    5.60    1.00
  32  -6  -2    0.50    0.40
  32  -6  -2    0.60    1.40
 -32  -6   2   -0.90    0.60
  32  -6  -2   -0.70    1.50
 -32   6   2   -0.10    1.10
  32   6  -2   -0.30    0.50
 -30  -6   2    2.60    2.60
  30  -6  -2    1.60    0.50
 -30  -6   2    1.80    1.20
  30  -6  -2    4.90    0.90
  30   6  -2    3.00    0.80
 -30   6   2    3.70    0.90
 -28  -6   2   20.60    3.30
  28  -6  -2   19.80    2.00
  28  -6  -2   20.20    2.10
 -28   6   2   10.50    8.30
  28   6  -2   23.30    2.40
  26  -6  -2   88.29    7.40
  26  -6  -2   93.99    7.40
 -26  -6   2   80.09    8.70
  26   6  -2   94.79    7.60
 -26   6   2   79.49   15.50
 -24  -6   2    8.30    2.40
 -24  -6   2    7.90    2.60
  24  -6  -2   10.90    1.60
  24  -6  -2   14.30    1.60
 -24   6   2    9.70    6.20
  24   6  -2   14.40    1.90
 -22  -6   2  109.99   10.90
  22  -6  -2  113.99    9.40
  22  -6  -2  121.49    9.30
 -22   6   2  120.49   18.20
  22   6  -2   91.79   14.20
  22   6  -2  120.99    9.60
  20  -6  -2   11.30   13.80
 -20  -6   2    9.50    2.10
 -20  -6   2   12.80    2.70
  20  -6  -2   14.30    1.70
  20  -6  -2   17.60    1.80
  20   6  -2    9.10    9.40
 -20   6   2   21.90    7.30
  20   6  -2   15.10    2.00
  20   6  -2   14.00    5.10
  18  -6  -2   24.90    2.50
  18  -6  -2   28.40    2.70
  18  -6  -2    8.20   14.30
 -18  -6   2   19.70    3.60
 -18  -6   2   20.90    3.40
  18   6  -2   31.60    2.90
  18   6  -2   19.60    5.40
 -18   6   2   25.00    7.10
  16  -6  -2   89.39   20.40
  16  -6  -2   89.69    7.10
  16  -6  -2   85.09    6.90
 -16  -6   2   78.19    8.40
  16   6  -2   74.59    7.90
  16   6  -2   58.59   14.70
 -16   6   2   83.99   12.90
  16   6  -2   88.59   11.90
  14  -6  -2    7.20    1.20
 -14  -6   2    6.30    1.90
  14  -6  -2    8.90    1.30
  14  -6  -2    3.90   12.30
 -14  -6   2    8.50    2.20
 -14   6   2    9.80   16.30
  14   6  -2    5.40    1.20
 -14   6   2    3.90    4.20
  14   6  -2    5.50    5.40
  12  -6  -2    3.20    0.80
  12  -6  -2    3.00    0.80
 -12  -6   2    3.10    1.50
  12  -6  -2    7.90    8.30
 -12   6   2    1.40    1.00
 -12   6   2    2.60    3.20
  12   6  -2    2.60    0.90
 -12   6   2    8.70    9.80
  10  -6  -2   81.49    7.00
  10  -6  -2  110.29   16.40
 -10  -6   2   83.59    8.10
  10  -6  -2   87.19    7.10
 -10   6   2   79.09    7.00
  10   6  -2   74.59   14.10
 -10   6   2  102.29   12.90
  10   6  -2   74.89    6.90
  -8  -6   2   91.09    8.60
   8  -6  -2   94.59    7.80
   8  -6  -2   87.59    7.60
   8   6  -2   82.19   15.60
  -8   6   2  112.29   13.50
  -8   6   2   94.29    7.80
   8   6  -2   86.19    7.60
  -6  -6   2    6.10    2.10
   6  -6  -2   -1.00    7.40
   6  -6  -2    5.30    1.60
   6  -6  -2    9.00    1.40
   6   6  -2    4.10    5.50
  -6   6   2    5.00    5.30
   6   6  -2    9.00    1.50
   4  -6  -2    5.00    7.60
  -4  -6   2    4.10    1.50
   4  -6  -2    0.60    1.40
   4   6  -2    5.50    4.40
  -4   6   2    5.20    5.10
   2  -6  -2  163.98   13.20
   2  -6  -2  171.38   21.70
  -2  -6   2  157.58   13.10
   2  -6  -2  138.89   12.40
  -2   6   2  150.48   12.40
   2   6  -2  174.78   21.60
   0  -6  -2   37.80    4.80
   0  -6   2   34.20    3.90
   0  -6  -2   35.90    3.50
   0  -6  -2   42.80   11.70
   0   6   2   34.20    3.40
   0   6  -2   25.40    8.50
   2  -6   2   15.30    2.50
  -2  -6  -2   16.30    2.60
  -2  -6  -2   12.90    7.80
  -2  -6  -2   14.00    2.10
   2   6   2   15.20    2.10
  -2   6  -2   15.00    2.00
  -4  -6  -2   10.90    8.70
  -4  -6  -2   16.80    2.50
   4  -6   2   15.50    2.00
  -4  -6  -2   22.70    2.80
  -4   6  -2    9.00    6.80
   4   6   2    8.50    3.50
  -4   6  -2   15.00    1.80
  -6  -6  -2   44.00   14.10
   6  -6   2   43.90    4.50
   6  -6   2   53.79    4.70
  -6  -6  -2   48.20    5.30
  -6  -6  -2   53.99    4.60
  -6   6  -2   49.50    4.40
   6   6   2   45.10    7.50
   6   6   2   51.39    4.60
   8  -6   2    3.00    0.90
   8  -6   2    6.30    1.40
  -8  -6  -2    2.60    1.00
  -8  -6  -2    2.70    1.40
  -8  -6  -2   -1.50   10.10
  -8   6  -2    1.10    7.40
  -8   6  -2    3.40    0.90
   8   6   2    2.90    1.00
   8   6   2    5.40    2.30
  -8   6  -2    6.40    4.00
 -10  -6  -2   10.40    1.80
  10  -6   2   11.90    1.60
 -10  -6  -2    8.30    1.90
  10  -6   2   11.30    1.70
 -10  -6  -2   20.90   12.50
 -10   6  -2   -1.20    9.80
  10   6   2   10.10    1.80
 -10   6  -2    0.70    4.40
  10   6   2    8.10    3.90
  12  -6   2    4.50    1.00
  12  -6   2    4.20    1.00
 -12  -6  -2   -3.30   16.50
 -12  -6  -2    7.20    1.40
 -12  -6  -2    5.00    1.50
  12   6   2    4.80    1.10
 -12   6  -2   17.20    5.50
  12   6   2    1.90    2.90
 -12   6  -2    9.30   11.50
 -14  -6  -2  180.58   15.30
 -14  -6  -2  194.38   15.40
  14  -6   2  178.38   14.20
  14  -6   2  173.38   13.90
 -14  -6  -2  132.19   31.20
  14   6   2  164.18   18.50
 -14   6  -2  171.78   20.50
  16  -6   2   41.60    4.00
 -16  -6  -2   37.70    4.80
  16  -6   2   42.40    3.70
 -16  -6  -2   43.70    4.00
  16   6   2   36.10    3.90
  16   6   2   34.00    7.70
  18  -6   2   75.39    6.30
  18  -6   2   73.59    6.50
 -18  -6  -2   71.79    7.60
  18   6   2   78.69    6.60
 -18   6  -2   59.99   13.10
  18   6   2   72.39   10.90
  20  -6   2   44.50    4.60
 -20  -6  -2   55.29    4.90
 -20  -6  -2   51.69    5.70
  20  -6   2   54.89    4.50
  20   6   2   41.00   12.80
 -20   6  -2   32.60   11.10
  20   6   2   48.80    4.70
  20   6   2   52.69    9.90
 -22  -6  -2    3.40    1.80
 -22  -6  -2    7.60    1.50
  22  -6   2    5.90    1.10
  22   6   2    7.70    1.60
 -22   6  -2    6.30    1.70
 -22   6  -2    5.00   10.10
  24  -6   2    2.30    0.70
  24  -6   2    2.40    0.70
 -24  -6  -2    2.80    1.30
 -24   6  -2  -14.30   12.90
 -26  -6  -2    1.70    0.90
 -26  -6  -2    1.80    1.00
  26  -6   2    2.50    0.70
  26  -6   2    2.40    0.70
  26   6   2    2.10    0.80
  28  -6   2    3.30    0.80
  28  -6   2    2.60    0.70
 -28  -6  -2    3.30    1.10
  28   6   2    4.40    1.00
 -28   6  -2    4.30    1.00
 -30  -6  -2    3.50    1.00
 -30  -6  -2    4.50    1.10
  30  -6   2    5.40    0.80
  30  -6   2    5.10    1.20
  30   6   2    7.60    1.20
  32  -6   2   -1.10    1.60
 -32  -6  -2    1.50    0.60
 -32  -6  -2    1.30    0.50
  32  -6   2    1.80    0.40
  32  -6   2    1.50    0.30
 -32   6  -2    2.00    0.60
  32   6   2    0.60    0.50
  31  -7  -2   -1.40    0.90
 -31  -7   2    0.50    0.60
  31  -7  -2    0.30    0.30
  31  -7  -2    1.10    3.90
  31   7  -2    0.70    0.50
 -31   7   2   -0.50    0.60
  29  -7  -2    0.30    0.30
 -29  -7   2    0.20    0.70
  29   7  -2   -0.10    0.40
  27  -7  -2   13.20    3.60
  27  -7  -2   17.20    1.90
  27  -7  -2   22.40    2.10
 -27  -7   2   19.40    2.90
  27   7  -2   23.30    2.30
  25  -7  -2    3.90    0.80
 -25  -7   2    4.80    1.60
  25  -7  -2    6.10    1.00
 -25  -7   2    5.80    1.60
 -25   7   2   -2.90   13.60
  25   7  -2    4.70    1.10
  23  -7  -2   90.79    8.30
  23  -7  -2  105.49    8.30
 -23  -7   2  106.79    9.80
  23   7  -2  109.09    8.60
  21  -7  -2   29.90    3.00
  21  -7  -2   35.30    3.30
 -21   7   2   13.30    8.50
  19  -7  -2  -12.40   16.50
  19  -7  -2    0.50    0.50
 -19  -7   2    2.10    1.20
  19  -7  -2   -0.50    0.40
 -19  -7   2   -0.60    1.40
  19  -7  -2   -0.50    1.20
  19   7  -2    3.70   10.20
 -19   7   2    4.00    6.40
  19   7  -2   -0.30    0.70
 -17  -7   2    6.10    1.90
  17  -7  -2    8.70   16.50
  17  -7  -2    9.10    1.40
  17  -7  -2    8.00    1.40
  17   7  -2   11.90    1.80
  17   7  -2   14.50   10.00
 -17   7   2    3.20    5.80
 -15  -7   2   15.90    3.00
  15  -7  -2   -7.90   18.80
  15  -7  -2   23.00    2.50
  15  -7  -2   22.10    2.40
 -15  -7   2   22.40    3.50
  15   7  -2   26.50    2.70
 -15   7   2   12.80    6.30
  13  -7  -2   75.49    6.60
  13  -7  -2   67.69   18.80
 -13  -7   2   82.19    7.80
  13  -7  -2   80.09    6.50
  13   7  -2   51.59   14.60
 -13   7   2   62.59   12.90
  13   7  -2   81.89    6.70
  11  -7  -2  104.89    8.80
  11  -7  -2  100.49    8.90
  11  -7  -2   81.09   21.30
 -11  -7   2  111.29   10.10
 -11   7   2  123.59    9.40
  11   7  -2  102.39    8.90
   9  -7  -2   28.20    4.20
  -9  -7   2   35.10    4.50
   9  -7  -2   27.10   12.20
   9   7  -2   21.80   10.90
   9   7  -2   32.60    3.60
  -9   7   2   27.90    7.40
  -9   7   2   35.10    3.50
   7  -7  -2  137.79   11.50
  -7  -7   2  142.29   12.50
   7  -7  -2  159.58   25.90
   7  -7  -2  142.69   11.70
  -7   7   2  152.78   11.60
   7   7  -2  145.69   11.60
  -7   7   2  108.79   16.70
  -5  -7   2   50.29    5.20
   5  -7  -2   53.59    4.50
   5  -7  -2   63.59   17.80
   5  -7  -2   49.40    4.60
   5   7  -2   34.70   11.70
  -5   7   2   47.30    4.50
  -5   7   2   30.50   11.90
   5   7  -2   45.10    4.40
  -5   7   2   39.80    8.90
  -3  -7   2  213.68   18.10
   3  -7  -2  223.38   18.30
   3  -7  -2  231.88   18.00
  -3  -7   2  219.08   18.60
  -3   7   2  247.78   18.10
   3   7  -2  223.78   17.90
  -1  -7   2   88.59    7.80
   1  -7  -2   90.29    7.80
   1  -7  -2   88.79    7.30
   1  -7  -2  122.89   28.00
  -1  -7   2   81.39    7.40
  -1   7   2   87.19    7.30
  -1   7   2   73.89   15.80
   1   7  -2   78.29    7.10
   1  -7   2   16.50    2.40
  -1  -7  -2   15.70   19.30
   1  -7   2   15.90    2.40
  -1  -7  -2   21.90    2.30
  -1  -7  -2   16.10    2.50
   1   7   2   19.20    2.30
  -1   7  -2   14.80    9.30
   1   7   2    7.20    7.40
  -1   7  -2   16.40    2.30
   3  -7   2    0.30    1.00
  -3  -7  -2   19.60   19.10
   3   7   2    9.70    6.70
  -3   7  -2    0.20    0.80
  -3   7  -2   -8.10    7.10
  -5  -7  -2    6.90    1.40
  -5  -7  -2    4.00    1.50
  -5  -7  -2    7.60   15.30
   5  -7   2    3.30    1.20
  -5   7  -2   10.20   10.40
   5   7   2    4.60    1.30
   5   7   2    6.30    6.00
  -5   7  -2    3.60    1.10
   7  -7   2   26.20    2.90
  -7  -7  -2   16.10   15.00
   7  -7   2   25.00    2.90
  -7  -7  -2   28.10    3.50
   7   7   2   26.60   10.60
  -7   7  -2   23.20    2.80
   9  -7   2    1.60    0.70
  -9  -7  -2    2.50    1.30
  -9  -7  -2  -16.00   18.70
   9   7   2    6.50    6.00
   9   7   2    4.60    1.20
  -9   7  -2    2.70   19.70
  -9   7  -2    1.90    0.90
   9   7   2    1.70    3.20
  11  -7   2   38.60    3.70
 -11  -7  -2   43.20    4.10
  11  -7   2   38.50    3.90
 -11  -7  -2   45.40    4.80
  11   7   2   41.20   12.60
  11   7   2   36.10    3.90
  11   7   2   32.80    7.60
 -13  -7  -2   71.99    6.40
 -13  -7  -2   72.99    7.10
  13  -7   2   73.89    6.10
  13  -7   2   63.19    6.10
  13   7   2   70.89    6.20
  13   7   2   79.29   16.30
  13   7   2   57.19   10.40
  15  -7   2    2.80    0.70
 -15  -7  -2    3.50    1.40
 -15  -7  -2    0.60    1.00
  15  -7   2    2.00    0.70
  15   7   2    2.20    0.90
  15   7   2   16.10   11.00
  15   7   2    6.80    4.50
  17  -7   2    0.80    0.50
 -17  -7  -2   -0.20    1.00
  17  -7   2    2.10    0.60
 -17  -7  -2    1.10    1.10
  17   7   2    2.40    0.90
  17   7   2   -2.50    5.30
  19  -7   2    0.00    0.40
 -19  -7  -2   -0.50    0.90
  19  -7   2   -0.80    0.50
 -19  -7  -2    0.30    0.90
  19   7   2    0.90    0.70
  21  -7   2    0.40    0.50
 -21  -7  -2   -1.20    0.70
  21  -7   2    0.30    0.40
 -21  -7  -2    0.30    0.80
  21   7   2    0.30    0.60
 -21   7  -2    1.30    1.00
 -23  -7  -2    2.30    1.10
 -23  -7  -2   -0.50    0.70
  23  -7   2    0.60    0.50
  23  -7   2    0.10    0.40
 -23   7  -2    0.40    1.00
  23   7   2    1.40    0.70
  25  -7   2    0.00    0.40
 -25  -7  -2    0.90    0.60
  25  -7   2    0.10    0.30
 -25  -7  -2    0.50    0.70
  25   7   2    0.90    0.60
 -25   7  -2    0.20    0.90
 -27  -7  -2    2.40    0.80
  27  -7   2    2.00    0.50
  27  -7   2    2.40    1.00
 -27   7  -2    2.80    0.80
  27   7   2    2.80    0.80
 -29  -7  -2   -0.80    0.50
 -29  -7  -2   -0.10    0.50
  29  -7   2    0.00    0.30
 -29  -7  -2    0.60    0.30
  29  -7   2    0.20    0.30
  29   7   2   -0.10    0.40
 -29   7  -2   -0.40    0.40
  28  -8  -2    1.40    1.50
 -28  -8   2    0.20    0.60
  28  -8  -2    1.10    0.40
  28   8  -2    1.00    0.60
  26  -8  -2    3.30    0.70
 -26  -8   2    2.00    0.90
  26   8  -2    3.00    0.70
 -26   8   2    4.10    1.30
  24  -8  -2    8.40    1.20
 -24  -8   2   10.10    2.00
  24  -8  -2   11.60    1.40
  24   8  -2   11.90    1.60
  22  -8  -2   24.30    2.60
  22  -8  -2   27.90    2.60
 -22  -8   2   27.50    3.50
  22   8  -2   32.00    2.90
 -20  -8   2    1.70    1.70
  20  -8  -2    0.30    0.40
 -20  -8   2    0.70    0.80
  20   8  -2    0.90    0.60
 -18  -8   2    5.40    1.50
  18  -8  -2    4.70    1.50
  18  -8  -2    8.50    1.30
 -18  -8   2    5.70    1.40
  18   8  -2    6.30    1.30
  16  -8  -2   75.79    6.20
 -16  -8   2   73.29    7.30
  16  -8  -2   65.69    6.20
  16   8  -2   77.69    6.50
  14  -8  -2  300.37   26.40
  14  -8  -2  343.47   26.40
 -14  -8   2  349.37   27.60
  14   8  -2  364.76   26.60
  12  -8  -2   52.89    4.70
 -12  -8   2   51.69    5.70
  12  -8  -2   48.20    4.70
  12   8  -2   51.49    4.80
  10  -8  -2   55.49    4.80
  10  -8  -2   87.19   42.00
 -10  -8   2   60.09    5.90
  10  -8  -2   49.70    4.90
  10   8  -2   54.69    5.10
 -10   8   2   57.19    5.30
  10   8  -2   43.70    5.40
   8  -8  -2   38.50    4.00
  -8  -8   2   45.30    4.90
   8  -8  -2   38.80    3.90
   8  -8  -2   15.40   27.60
  -8   8   2   22.00   17.80
  -8   8   2   45.00    4.40
   8   8  -2   43.80    4.10
   6  -8  -2   13.90   30.60
   6  -8  -2   69.19    6.70
  -6  -8   2   72.99    7.30
   6  -8  -2   75.19    6.50
  -6  -8   2   72.29    6.80
   6   8  -2   79.69    6.60
  -6   8   2   83.69    6.80
   4  -8  -2   34.80    3.50
   4  -8  -2   36.60   27.20
  -4  -8   2   35.20    3.70
   4  -8  -2   32.40    3.30
  -4  -8   2   29.20    3.80
  -4   8   2   13.10   13.40
   4   8  -2   26.60   11.90
  -4   8   2   28.90    3.50
   4   8  -2   32.50    3.40
   2  -8  -2   43.20    4.30
   2  -8  -2   38.30    4.40
  -2  -8   2   47.90    4.50
   2  -8  -2   25.70   37.10
  -2  -8   2   47.60    4.80
  -2   8   2   49.99    4.50
   2   8  -2   41.90    4.40
   0  -8  -2   21.40    2.70
   0  -8  -2   20.40    2.70
   0  -8   2   22.90    2.70
   0  -8   2   19.40    2.80
   0   8  -2   20.40    2.70
   0   8   2   22.50    2.70
   0   8   2   11.10   10.80
   2  -8   2    0.40    0.60
  -2  -8  -2    0.20    0.90
  -2  -8  -2    0.70    0.70
   2   8   2    8.00    9.30
   2   8   2    1.00    1.00
  -2   8  -2    1.30    1.00
  -2   8  -2   -3.00   11.10
  -4  -8  -2    3.70    1.20
  -4  -8  -2    2.60    1.00
   4  -8   2    0.60    1.00
  -4   8  -2   11.90   14.50
   4   8   2    1.30    1.00
  -4   8  -2    0.60    1.00
   4   8   2    5.60    8.70
  -6  -8  -2   26.60    3.20
  -6  -8  -2   28.40    3.50
   6  -8   2   28.80    3.10
   6  -8   2   25.70    3.10
   6   8   2   31.40    3.40
  -6   8  -2   30.20    3.20
   6   8   2   26.60   10.70
  -8  -8  -2   80.59    7.70
  -8  -8  -2   83.59    7.10
   8  -8   2   72.99    7.10
   8  -8   2   82.29    6.90
   8   8   2   82.49    7.10
  10  -8   2   29.40    2.90
 -10  -8  -2   28.20    3.20
  10  -8   2   23.50    2.90
 -10  -8  -2   23.40    3.30
  10   8   2   14.40    9.50
  10   8   2   32.00    3.20
  12  -8   2   10.00    1.70
 -12  -8  -2   12.90    2.20
 -12  -8  -2    8.50    2.20
  12  -8   2   10.50    1.60
  12   8   2    6.80    2.10
 -14  -8  -2   -0.10    0.90
  14  -8   2    0.90    0.60
 -14  -8  -2    0.70    0.70
  14  -8   2    0.40    0.60
  14   8   2    0.60    0.60
 -16  -8  -2    4.60    1.30
  16  -8   2    4.20    1.00
  16  -8   2    5.60    1.10
  16   8   2    3.80    1.10
  18  -8   2    0.10    0.40
  18  -8   2    0.50    0.60
 -18  -8  -2    0.40    0.80
 -18  -8  -2    0.70    0.80
  18   8   2   -0.30    0.70
 -20  -8  -2    3.10    1.10
 -20  -8  -2    0.80    1.00
  20  -8   2    2.40    0.70
  20   8   2    4.40    1.00
 -20   8  -2    6.20    1.60
 -22  -8  -2   -0.30    0.60
  22  -8   2    0.70    0.40
 -22  -8  -2    0.20    0.60
  22  -8   2   -0.10    0.30
  22   8   2   -0.70    0.60
 -22   8  -2    1.10    0.90
  24  -8   2    8.50    1.10
 -24  -8  -2    9.50    1.60
  24   8   2   10.50    1.50
 -24   8  -2   10.40    1.70
 -26  -8  -2   39.70    3.30
  26  -8   2   35.30    3.10
  26  -8   2   35.70    3.20
  26   8   2   43.10    3.40
  25  -9  -2    0.60    1.10
 -25  -9   2    0.00    0.40
  25   9  -2    0.10    0.40
 -25   9   2    0.40    0.70
 -23  -9   2    1.40    0.70
  23   9  -2    0.40    0.50
  21  -9  -2    0.60    0.40
  21  -9  -2   -0.40    0.30
 -21  -9   2   -0.30    0.60
  21   9  -2    1.00    0.60
 -19  -9   2   36.60    4.10
  19  -9  -2   41.40    3.60
  19   9  -2   42.40    3.70
 -17  -9   2   44.80    4.50
  17  -9  -2   48.20    3.80
  17  -9  -2   36.50    4.60
  15  -9  -2   17.70    3.00
  15  -9  -2   18.10    2.20
  15  -9  -2   24.90    2.30
 -15  -9   2   19.90    2.80
  15   9  -2   26.80    2.60
 -13  -9   2    6.70    1.60
  13  -9  -2    8.50    1.30
 -13  -9   2    4.70    1.90
  13  -9  -2    7.00    1.20
  13   9  -2    6.30    1.20
  11  -9  -2   19.10    2.10
  11  -9  -2   20.50    2.20
 -11  -9   2   20.10    2.80
 -11  -9   2   17.30    2.70
  11   9  -2   20.40    2.50
  -9  -9   2    5.50    1.40
   9  -9  -2    9.10    1.30
  -9   9   2    6.00    1.40
  -7  -9   2   53.79    5.70
   7  -9  -2   61.69    5.60
   7  -9  -2   66.89    5.60
  -7   9   2   70.79    6.10
   7   9  -2   68.69    6.40
   7   9  -2   62.59    5.80
  -5  -9   2   15.60    2.60
  -5  -9   2   24.40    2.90
   5  -9  -2   21.60    2.50
   5  -9  -2   17.20    2.40
  -5   9   2   27.50    3.00
   5   9  -2   23.30    2.80
  -3  -9   2  122.59   10.10
  -3  -9   2  102.39    9.60
   3  -9  -2  111.09    9.70
   3  -9  -2  113.29    9.60
  -3   9   2  134.79    9.90
   3   9  -2  112.49    9.70
   1  -9  -2    5.20    1.10
  -1  -9   2    4.20    1.30
  -1  -9   2    5.70    1.30
   1  -9  -2    2.90    0.90
   1   9  -2    5.60    1.40
  -1   9   2    6.90    1.50
  -1  -9  -2   19.50    2.60
   1  -9   2   21.50    2.50
   1  -9   2   24.80    2.80
  -1  -9  -2   21.60    2.60
   1   9   2   23.10    2.90
  -1   9  -2   21.40    2.80
  -3  -9  -2   56.69    5.80
  -3  -9  -2   68.39    6.10
   3  -9   2   68.09    6.10
   3  -9   2   73.39    5.90
  -3   9  -2   63.19    5.90
   3   9   2   67.39    6.00
   5  -9   2   39.60    4.20
   5  -9   2   42.60    4.00
  -5  -9  -2   40.30    4.20
  -5   9  -2   40.40    4.20
   5   9   2   49.10    4.30
  -7  -9  -2    1.10    0.80
  -7  -9  -2    0.60    0.70
   7  -9   2    3.00    0.80
   7  -9   2    1.20    0.70
   7   9   2    1.10    1.00
   9  -9   2   62.89    5.90
  -9  -9  -2   68.89    6.20
  -9  -9  -2   58.39    5.90
   9  -9   2   68.59    5.90
   9   9   2   80.99    6.10
  11  -9   2   -0.40    0.70
 -11  -9  -2    0.90    0.70
 -11  -9  -2    0.60    0.80
  11  -9   2    0.30    0.50
  11   9   2    0.60    0.70
  13  -9   2   -0.30    0.30
  13  -9   2   -0.30    0.90
 -13  -9  -2    0.60    0.60
 -13  -9  -2    1.20    0.70
  13   9   2    1.30    0.80
 -15  -9  -2    0.90    0.70
 -15  -9  -2    0.40    0.70
  15  -9   2    0.60    0.50
  15  -9   2    1.40    0.70
 -15   9  -2    1.00    1.10
  15   9   2    1.30    0.70
 -17  -9  -2   -0.10    0.50
  17  -9   2    0.90    0.60
 -17  -9  -2    1.30    0.70
  17  -9   2    0.70    0.40
 -17   9  -2    0.70    0.80
  17   9   2    0.80    0.60
 -19  -9  -2   -0.60    0.40
  19  -9   2   -0.10    0.60
 -19  -9  -2    1.00    0.50
  19  -9   2    0.00    0.30
 -19   9  -2    0.30    0.80
  19   9   2   -0.40    0.50
 -21  -9  -2    1.10    0.50
  21  -9   2    1.80    0.40
 -21  -9  -2    2.30    0.50
  21  -9   2    1.20    0.40
  21   9   2    1.90    0.60
  18 -10  -2    7.10    0.90
  18 -10  -2    5.80    1.70
 -18 -10   2    9.10    1.20
  18  10  -2    6.40    1.10
  16 -10  -2    4.00    1.60
 -16 -10   2    4.80    0.90
  16 -10  -2    3.30    0.70
  16  10  -2    4.10    0.90
  14 -10  -2    1.40    0.40
 -14 -10   2    0.70    0.60
  14 -10  -2    0.90    0.80
  14 -10  -2    0.00    0.30
  14  10  -2    0.50    0.60
  12 -10  -2    2.00    0.90
 -12 -10   2    1.30    0.60
 -12 -10   2    0.20    0.80
  12 -10  -2    0.40    0.50
  12 -10  -2    0.30    0.40
  12  10  -2    0.70    0.70
 -10 -10   2   20.40    2.40
  10 -10  -2   18.80    2.00
  10 -10  -2   17.50    1.90
  10  10  -2   21.70    2.50
   8 -10  -2    2.10    0.60
  -8 -10   2    4.10    0.90
   8 -10  -2    3.50    0.90
  -8 -10   2    1.70    0.80
   8  10  -2    3.00    1.00
   6 -10  -2   24.10    2.80
  -6 -10   2   28.60    3.00
   6  10  -2   34.10    3.70
   6  10  -2   26.10    2.90
   4 -10  -2   23.00    2.30
   4 -10  -2   19.40    2.20
  -4 -10   2   16.90    2.30
  -4 -10   2   23.30    2.60
   4  10  -2   22.80    2.60
   4  10  -2   28.60    3.10
   2 -10  -2   48.50    4.40
  -2 -10   2   44.60    4.50
  -2 -10   2   52.29    4.70
   2 -10  -2   46.60    4.40
  -2  10   2   56.49    4.80
   2  10  -2   55.09    4.70
   0 -10   2   39.10    3.70
   0 -10  -2   31.00    3.40
   0 -10   2   33.60    3.50
   0 -10  -2   33.60    3.40
   0  10   2   41.70    3.80
   0  10  -2   37.90    3.80
   0  10  -2   44.20    4.40
   2 -10   2    0.60    0.60
  -2 -10  -2    0.30    0.40
   2 -10   2    0.00    0.70
  -2 -10  -2    1.00    0.70
   2  10   2    1.20    0.90
  -2  10  -2    0.30    1.10
   4 -10   2   18.40    2.10
   4 -10   2   19.00    2.10
  -4 -10  -2   17.10    2.20
  -4  10  -2   22.00    3.00
   4  10   2   16.00    2.40
   6 -10   2   40.70    3.90
   6 -10   2   41.80    4.30
  -6 -10  -2   42.50    3.80
   6  10   2   45.00    4.30
  -8 -10  -2   -0.10    0.50
   8 -10   2    1.10    0.60
   8 -10   2    0.40    0.40
  -8 -10  -2    0.60    0.50
   8  10   2    1.00    0.80
  -8  10  -2    0.10    0.90
  10 -10   2    0.80    0.60
 -10 -10  -2    2.10    0.60
 -10 -10  -2    1.60    0.60
  10 -10   2    1.10    0.50
 -10  10  -2    3.00    1.10
  10  10   2    0.50    0.80
  12 -10   2    1.50    0.60
 -12 -10  -2    1.40    0.50
 -12 -10  -2    0.30    0.50
  12 -10   2    0.90    0.40
 -12  10  -2    1.60    1.00
  12  10   2    2.40    0.90
 -14 -10  -2   10.60    1.30
  14 -10   2   10.90    1.30
  14 -10   2   12.00    1.30
  14  10   2   10.10    1.50
  16 -10   2    0.80    0.30
 -16 -10  -2    1.00    0.50
 -16 -10  -2    1.40    0.50
  16 -10   2    3.10    0.80
  16  10   2    1.00    0.80
 -16  10  -2    3.00    1.20
  -7 -11   2    4.50    0.70
   7 -11  -2    4.10    0.60
   7 -11  -2    3.10    1.20
  -7  11   2    7.00    1.40
   5 -11  -2   -0.30    0.30
  -5 -11   2   -0.10    0.30
  -5  11   2    1.10    0.70
  -3 -11   2    0.10    0.30
   3 -11  -2   -0.20    0.30
  -3  11   2    0.20    0.70
   1 -11  -2    9.40    1.20
  -1 -11   2   13.40    1.30
   1 -11   2    4.50    0.80
  -1  11  -2    5.60    1.20
   3 -11   2   16.60    1.50
  -3 -11  -2   13.60    1.40
   3  11   2   10.70    2.10
   5  11   2   10.20    1.50
  42   0  -3    1.50    0.50
  40   0  -3   -0.30    1.70
  40   0  -3   -0.30    0.30
  38   0  -3    0.20    0.50
 -38   0   3    0.10    1.10
  38   0  -3   -1.70    1.50
  36   0  -3    1.50    1.90
  36   0  -3    0.40    0.50
 -36   0   3    2.80    8.00
 -34   0   3    7.00    6.00
 -34   0   3    0.20    0.90
  34   0  -3    1.40    2.10
 -32   0   3   -1.10    1.00
 -32   0   3   -4.30    5.60
  32   0  -3    0.10    0.50
  32   0  -3    0.30    0.60
  30   0  -3    0.20    0.40
 -30   0   3   -2.80    3.90
 -30   0   3    1.60    1.00
  28   0  -3    0.20    0.40
 -28   0   3   -0.90    4.20
  26   0  -3   -1.10    2.10
  26   0  -3   -0.10    0.40
  26   0  -3    1.00    4.70
 -26   0   3    0.80    4.40
  26   0  -3    0.90    0.40
  24   0  -3    0.10    0.40
  24   0  -3    3.40    2.10
 -24   0   3    1.40    3.10
  22   0  -3    1.00    1.40
 -22   0   3   -1.70    2.40
 -20   0   3    2.40    3.10
 -18   0   3    0.90    2.20
 -18   0   3  -12.10    7.90
  18   0  -3    0.70    0.90
 -16   0   3    2.70    2.50
 -16   0   3    6.90    9.40
 -14   0   3    7.00    5.10
 -12   0   3    1.00    1.50
  12   0  -3   -0.80    0.50
  10   0  -3    0.20    0.50
 -10   0   3   -1.20    1.50
   8   0  -3   -0.10    0.40
  -8   0   3    0.50    0.50
   8   0  -3    0.50    1.70
   6   0  -3    3.80    3.10
   4   0  -3    1.30    1.80
   2   0  -3    0.60    2.00
   2   0  -3    0.30    0.40
   0   0  -3    0.90    1.20
   0   0  -3    0.60    2.40
  -2   0  -3    0.90    2.10
  -2   0  -3   -0.80    2.40
  -2   0  -3    3.00    3.00
  -4   0  -3    0.60    2.40
   4   0   3   -0.30    0.80
  -4   0  -3   -0.40    3.10
  -4   0  -3   -0.90    1.70
  -6   0  -3   -0.20    1.60
  -6   0  -3   -0.80    2.50
  -6   0  -3    5.20    3.50
   6   0   3    0.50    0.80
  -8   0  -3   -2.20    2.70
   8   0   3   -0.20    0.80
  -8   0  -3    1.30    1.80
  -8   0  -3   -0.40    2.50
 -10   0  -3    4.30    3.30
  10   0   3   -0.60    0.70
 -10   0  -3   -1.30    2.90
 -12   0  -3    2.00    2.90
  12   0   3    1.10    1.00
 -12   0  -3    3.50    4.00
 -14   0  -3   -3.40    4.90
 -14   0  -3   -2.70    1.90
  14   0   3   -0.10    1.00
  16   0   3    0.00    1.30
 -16   0  -3    5.70    5.80
 -16   0  -3   -1.90    5.40
 -18   0  -3    3.10    6.10
 -18   0  -3   -0.20    3.80
  18   0   3    1.70    1.70
 -18   0  -3   -0.60    1.10
 -20   0  -3   -8.50    6.60
  20   0   3    0.40    0.40
  20   0   3   -1.80    1.40
 -20   0  -3    5.10    5.10
 -22   0  -3   12.20   12.30
 -22   0  -3   -3.80    5.40
  22   0   3    4.60    2.40
 -24   0  -3   -1.40   12.20
  24   0   3    0.10    0.30
  24   0   3   -0.10    0.50
 -24   0  -3   -0.10    5.10
  24   0   3    2.10    2.70
 -26   0  -3   18.60   14.00
  26   0   3    4.70    3.80
 -26   0  -3   -1.50    5.40
  28   0   3   10.10    6.20
 -28   0  -3   -2.20    7.20
 -28   0  -3    4.80   26.00
 -30   0  -3    0.50    0.60
 -30   0  -3   -4.70    7.00
  30   0   3    0.20    0.40
  30   0   3   -0.70    0.50
  32   0   3    0.30    0.50
  32   0   3   -0.50    0.40
 -32   0  -3   -4.60    6.70
 -32   0  -3    0.50    0.60
  34   0   3    0.40    0.40
 -34   0  -3    0.30    0.60
 -36   0  -3   -0.30    0.50
  36   0   3    0.00    0.30
 -36   0  -3    0.00    0.40
  36   0   3   -0.10    1.80
  36   0   3    0.90    0.60
  41  -1  -3    0.70    0.60
  41  -1  -3    0.00    1.50
  41   1  -3    1.60    0.60
  41   1  -3    0.20    1.70
  39  -1  -3    0.10    0.40
  39  -1  -3   -1.00    1.30
  39   1  -3    1.60    2.00
  39   1  -3   -0.10    0.50
  37  -1  -3   22.60    2.50
  37  -1  -3   24.60    5.00
  37   1  -3   28.20    2.60
 -37   1   3   24.90    2.80
  37   1  -3   26.70    5.00
  35  -1  -3   61.69    5.30
 -35  -1   3   64.59    5.70
 -35  -1   3   46.90   13.00
  35   1  -3   64.59    5.50
 -35   1   3   65.79    5.70
  35   1  -3   54.39    8.20
 -35   1   3   67.49   14.50
  33  -1  -3   43.70    3.90
 -33  -1   3   42.50   11.20
 -33  -1   3   43.80    4.20
  33   1  -3   48.50    4.10
  33   1  -3   44.20    7.20
 -33   1   3   28.40    8.80
 -33   1   3   39.40    4.30
 -31  -1   3    1.10    1.10
  31  -1  -3   -2.40    2.00
 -31  -1   3   -1.80    5.30
  31  -1  -3    2.80    0.70
  31  -1  -3    2.30    0.60
 -31   1   3   -4.20    4.10
  31   1  -3    3.10    0.80
 -31   1   3   -0.10    1.00
  31   1  -3    3.00    0.70
  31   1  -3    1.50    2.20
  29  -1  -3  154.28   12.50
  29  -1  -3  162.38   12.60
 -29  -1   3  182.38   23.30
 -29   1   3  169.58   22.10
 -29   1   3  162.48   13.60
  29   1  -3  146.49   13.30
  29   1  -3  154.28   12.60
  27  -1  -3   46.90    4.00
 -27  -1   3   44.50   11.00
  27  -1  -3   37.00    5.90
  27  -1  -3   47.00    3.90
 -27   1   3   38.00    9.60
 -27   1   3   42.80    4.50
  27   1  -3   47.70    4.00
  27   1  -3   46.00    4.00
  25  -1  -3   73.99   12.10
 -25  -1   3  112.69   15.50
  25  -1  -3   87.89    6.90
  25  -1  -3   82.29    6.80
 -25   1   3  101.69   13.80
  25   1  -3   71.59    7.50
  25   1  -3   80.99    6.80
  25   1  -3   89.49    9.40
 -23  -1   3  280.17   28.30
  23   1  -3  261.57   22.40
 -23   1   3  257.77   27.20
  21  -1  -3   67.09    6.60
 -21  -1   3   63.89   13.80
  21   1  -3   68.19    7.20
 -21   1   3   74.59   10.80
 -19  -1   3  553.94   45.50
  19  -1  -3  540.95   40.30
 -19   1   3  524.45   45.00
  19   1  -3  537.95   41.30
 -19   1   3  425.56   48.30
  17  -1  -3 1055.79   78.39
 -17  -1   3 1079.99   82.69
 -17  -1   3 1026.20   88.39
 -17   1   3  910.81   85.69
  17   1  -3 1065.89   79.39
  17   1  -3  975.60   80.19
 -17   1   3 1064.39   82.59
  15  -1  -3   83.79    7.10
 -15  -1   3   84.99    9.90
 -15  -1   3   73.89   12.80
 -15   1   3   74.39   13.60
  15   1  -3   95.89    9.30
  15   1  -3   87.59    7.90
 -15   1   3   92.49   10.50
 -13  -1   3  207.08   24.40
 -13  -1   3  193.48   18.40
 -13   1   3  210.38   18.80
  13   1  -3  208.58   17.90
  11  -1  -3   13.80    3.40
  11   1  -3   17.70    3.50
  11   1  -3   16.70    2.30
 -11   1   3   15.00    3.90
   9  -1  -3 4394.46  349.27
   9   1  -3 5267.97  349.87
   9   1  -3 4110.29  350.16
   7  -1  -3  175.68   17.00
   7   1  -3  188.08   17.60
   7   1  -3  232.28   18.10
   7   1  -3  194.58   16.20
  -7   1   3  229.78   17.70
   5  -1  -3 1141.79   91.49
   5   1  -3 1241.38   91.79
   3  -1  -3 5455.85  360.46
   3   1  -3 4102.89  360.76
  -3   1   3 4724.53  360.26
  -1   1   3   79.99    6.30
   1   1  -3   81.69    9.60
   1   1  -3   66.69    6.80
  -1  -1  -3  125.99   12.20
  -1   1  -3  148.79   14.40
   1   1   3  135.39   10.90
  -1   1  -3  116.09   11.50
  -1   1  -3  153.18   13.00
  -3  -1  -3  267.77   22.70
   3   1   3  279.57   20.70
  -3   1  -3  270.07   23.60
  -3   1  -3  224.78   21.50
  -5  -1  -3  825.92   64.49
  -5  -1  -3  715.13   61.89
   5   1   3  832.22   59.79
  -5   1  -3  724.33   61.39
  -7  -1  -3 1583.24  121.89
  -7  -1  -3 1597.44  122.89
  -7   1  -3 1485.25  120.79
   7   1   3 1538.25  118.59
   9  -1   3  683.43   53.39
  -9  -1  -3  653.23   57.39
  -9  -1  -3  686.13   56.99
  -9   1  -3  640.44   55.79
  -9   1  -3  616.64   56.79
   9   1   3  800.42   53.59
 -11  -1  -3   60.69   10.50
 -11  -1  -3   77.69   11.40
  11  -1   3   73.29    7.40
  11   1   3   83.09    7.60
 -11   1  -3   54.89    9.90
 -11   1  -3   94.09   11.80
 -11   1  -3   65.59   11.90
  13  -1   3  292.07   22.70
 -13  -1  -3  272.57   27.90
 -13  -1  -3  280.07   27.70
 -13   1  -3  248.28   26.30
 -13   1  -3  217.58   30.20
  13   1   3  284.57   22.60
 -15  -1  -3   78.19   13.80
 -15  -1  -3   85.69   14.10
  15  -1   3   80.49    8.20
  15   1   3   79.59    8.40
 -15   1  -3   89.39   12.70
 -15   1  -3   72.09   13.40
  17  -1   3   17.00    3.30
 -17  -1  -3    9.40    5.80
 -17  -1  -3   16.90    7.50
 -17   1  -3   13.10    5.90
 -17   1  -3   18.80    8.30
  17   1   3   17.10    3.50
  19  -1   3   99.19   10.60
 -19  -1  -3   91.19   17.00
 -19  -1  -3  105.19    9.00
 -19  -1  -3  126.29   18.80
  19  -1   3  112.89    8.80
 -19   1  -3  125.19   17.10
  19   1   3  110.69   11.10
 -19   1  -3  119.89   10.00
  19   1   3  114.19    8.80
  19   1   3   93.29    8.70
 -19   1  -3   79.39   18.90
  21  -1   3   25.40    2.50
 -21  -1  -3   25.50    2.80
 -21  -1  -3   16.00    9.70
 -21  -1  -3   25.10    9.40
  21  -1   3   23.20    2.50
  21   1   3   23.00    2.50
  21   1   3   27.40    5.30
  21   1   3   25.80    2.50
 -21   1  -3   24.70    2.80
 -21   1  -3   21.00    8.40
 -21   1  -3   44.30   14.10
 -23  -1  -3   -0.70    5.30
 -23  -1  -3  -12.70   12.50
  23  -1   3    4.10    2.90
  23   1   3    1.40    0.60
  23   1   3   -0.20    0.60
  23   1   3    5.20    2.50
 -23   1  -3   -0.30    5.10
 -23   1  -3    1.70    0.80
 -23   1  -3   -3.10   13.90
  25  -1   3  118.69    9.30
 -25  -1  -3  117.69    9.50
 -25  -1  -3   92.19   20.00
  25  -1   3  119.29    9.30
 -25  -1  -3   64.89   27.50
  25   1   3  110.59    9.30
 -25   1  -3  116.19    9.50
  25   1   3  109.89    9.30
  25   1   3  110.69   12.60
 -25   1  -3   71.49   23.60
 -25   1  -3  111.39   19.80
  27  -1   3  103.89   13.70
  27  -1   3  118.79   10.20
 -27  -1  -3  129.59   10.30
 -27  -1  -3  110.59   22.30
  27  -1   3  136.99   10.20
 -27   1  -3  129.59   21.90
 -27   1  -3   97.29   25.20
  27   1   3  106.39   14.20
  27   1   3  129.69   10.30
 -27   1  -3  132.79   10.50
  27   1   3  122.19   10.20
 -29  -1  -3   41.30    4.80
 -29  -1  -3   39.80   13.30
  29  -1   3   46.40    4.20
 -29   1  -3   54.99   13.70
  29   1   3   44.50    4.20
  31  -1   3   26.80    2.80
 -31  -1  -3   28.70    2.90
  31  -1   3   27.10    2.80
  31   1   3   28.70    3.00
 -31   1  -3   26.40    2.90
 -31   1  -3   33.00   12.10
  31   1   3   26.40    2.80
  33  -1   3    5.00    1.00
  33  -1   3    7.90    1.30
 -33  -1  -3    7.40    1.30
  33   1   3    2.50    2.40
 -33   1  -3    5.70    1.20
  33   1   3    4.90    0.90
 -33   1  -3    7.70    8.30
  33   1   3    7.30    1.30
 -35  -1  -3    9.30    1.30
  35  -1   3    9.10    1.10
  35  -1   3    9.90    1.50
  35   1   3    7.70    1.10
  35   1   3    3.60    2.40
 -35   1  -3   11.60    1.40
  35   1   3   12.10    1.60
  37  -1   3   -0.80    1.20
  37  -1   3   -0.10    0.50
 -37  -1  -3    0.60    0.50
 -37  -1  -3    0.20    0.20
  37  -1   3    0.20    0.30
 -37   1  -3    0.20    0.40
  37   1   3   -0.10    0.80
  40  -2  -3    5.50    2.30
  40  -2  -3    4.90    0.90
  40   2  -3    5.90    1.00
  38  -2  -3    1.60    1.80
  38  -2  -3    0.90    0.40
 -38   2   3    0.60    1.30
  38   2  -3    0.90    0.50
  36  -2  -3    8.60    3.30
  36  -2  -3    8.20    1.30
 -36   2   3    5.40    7.60
  36   2  -3   10.60    1.50
 -36   2   3   12.10    1.90
 -34  -2   3    0.40    1.40
  34  -2  -3   -0.20    2.00
  34  -2  -3   -0.30    0.40
 -34  -2   3   -8.70    8.80
  34   2  -3    1.60    0.70
  34   2  -3   -0.70    2.00
 -34   2   3   -4.90    5.60
 -34   2   3   -0.30    0.80
  32  -2  -3    1.90    1.80
 -32  -2   3    3.40    8.90
 -32   2   3    0.20    5.10
  32   2  -3    2.50    2.00
 -32   2   3    3.10    1.10
  30  -2  -3   39.40    3.40
 -30  -2   3   38.00   11.70
  30  -2  -3   35.10    3.30
  30  -2  -3   35.20    5.50
 -30   2   3   39.20    3.90
  30   2  -3   28.40    6.00
  30   2  -3   39.10    3.50
  30   2  -3   32.70    3.20
 -30   2   3   30.80    9.30
 -28  -2   3   81.89   16.90
  28  -2  -3   52.29    7.50
  28  -2  -3   66.29    5.50
  28  -2  -3   66.19    5.40
 -28   2   3   66.99    6.00
  28   2  -3   50.29    9.00
  28   2  -3   61.39    8.60
  28   2  -3   65.59    5.40
  28   2  -3   66.29    5.60
 -28   2   3   67.49   13.30
  26  -2  -3   87.99    6.90
  26  -2  -3   81.69    6.80
 -26  -2   3   91.29   17.30
  26   2  -3   95.59   10.50
 -26   2   3   79.69   14.00
  26   2  -3   80.39    6.90
  26   2  -3   85.19    9.90
 -26   2   3   71.39    7.20
  26   2  -3   91.79    7.00
 -24  -2   3   -1.50    5.40
  24  -2  -3    1.60    0.50
  24   2  -3    4.70    2.20
 -24   2   3    1.60    3.30
  24   2  -3    2.60    0.70
  24   2  -3    0.40    2.20
  22  -2  -3   17.30    1.80
 -22  -2   3   22.40    6.80
 -22   2   3   19.60    5.50
  22   2  -3    1.30    8.90
  22   2  -3   13.50    3.30
 -20  -2   3   49.99    9.50
  20   2  -3   45.60    5.70
 -20   2   3   50.99    8.30
 -20   2   3   21.80   15.40
  20   2  -3   33.30    7.80
 -18  -2   3  231.68   23.20
  18   2  -3  230.68   19.50
 -18   2   3  241.08   22.40
  18   2  -3  210.18   21.20
 -16  -2   3   42.30    8.20
  16  -2  -3   57.69    9.00
 -16   2   3   54.89    8.00
  16   2  -3   51.49    5.80
  16   2  -3   45.90    7.40
 -14  -2   3  243.48   26.70
  14  -2  -3  268.17   25.00
 -14  -2   3  309.77   25.00
  14   2  -3  271.17   23.90
 -14   2   3  249.38   24.20
  14   2  -3  279.47   22.40
  12  -2  -3   65.79    8.50
 -12  -2   3   77.79   12.30
  12   2  -3   54.89   10.80
  12   2  -3   77.89    8.20
 -12   2   3   56.89    8.10
  10  -2  -3   48.50    6.60
  10   2  -3   49.70    6.40
  10   2  -3   45.80    5.00
 -10   2   3   48.90    5.60
   8  -2  -3    3.10    0.70
   8  -2  -3    7.70    2.50
   8   2  -3    5.60    3.70
   8   2  -3    3.40    1.10
   8   2  -3    4.10    2.20
   6  -2  -3  553.84   46.70
   6   2  -3  542.65   45.30
   6   2  -3  564.24   47.10
   6   2  -3  677.83   48.00
   4  -2  -3   59.79    6.90
   4   2  -3   55.69    6.80
   4   2  -3   74.09    8.20
  -4   2   3   59.09    5.30
   2  -2  -3  175.98   16.60
  -2   2   3  207.98   15.10
   2   2  -3  175.78   16.50
   0  -2  -3  167.88   16.20
   0   2   3  189.48   14.70
  -2  -2  -3 4402.86  337.37
   2  -2   3 4239.58  337.17
   2   2   3 4537.85  335.07
  -2   2  -3 4253.07  337.87
  -2   2  -3 4650.83  335.77
   4  -2   3 4376.66  358.76
  -4  -2  -3 4815.22  359.36
  -4   2  -3 4900.61  357.56
   6  -2   3  946.41   80.59
  -6  -2  -3 1068.59   81.39
   6   2   3 1054.29   77.89
  -6   2  -3  996.60   79.19
  -6   2  -3  975.00   81.49
  -8  -2  -3  918.01   84.99
   8  -2   3  877.21   83.29
  -8  -2  -3 1034.30   84.29
  -8   2  -3 1135.29   84.69
  -8   2  -3 1149.39   84.99
   8   2   3 1126.59   80.99
 -10  -2  -3   75.19   12.20
 -10  -2  -3   75.59   11.40
  10   2   3   89.59    8.40
 -10   2  -3   74.29   11.70
 -12  -2  -3  888.51   70.19
 -12  -2  -3  841.22   70.99
  12  -2   3  810.92   64.39
 -12   2  -3  721.63   66.99
  12   2   3  844.62   64.69
  14  -2   3   94.19    9.20
 -14  -2  -3   79.99   14.20
 -14  -2  -3   83.99   14.00
 -14   2  -3   98.69   13.70
 -14   2  -3   86.59   14.90
 -14   2  -3   77.79   12.20
  14   2   3   88.39    9.30
 -16  -2  -3   26.80    7.60
 -16  -2  -3   17.00    8.40
  16  -2   3   21.00    3.80
 -16   2  -3   17.80    5.70
  16   2   3   12.90    4.60
 -16   2  -3   13.70    8.50
  18  -2   3   41.30    3.70
 -18  -2  -3   35.90    3.60
 -18  -2  -3   33.20    9.80
  18  -2   3   40.70    5.80
 -18  -2  -3   29.70    9.20
  18   2   3   43.60    3.70
  18   2   3   38.00    5.90
 -18   2  -3   27.40   11.20
  18   2   3   35.30    3.60
 -18   2  -3   52.89   10.40
 -20  -2  -3   64.09   16.60
  20  -2   3   36.10    5.90
  20  -2   3   46.40    4.00
 -20  -2  -3   41.30    4.20
  20  -2   3   49.90    4.20
 -20  -2  -3   33.10    9.90
 -20   2  -3   59.59   12.00
  20   2   3   45.40    6.70
  20   2   3   48.70    4.10
 -20   2  -3   32.80   12.60
  20   2   3   44.70    4.10
  22  -2   3    3.10    0.80
  22  -2   3    2.80    0.70
 -22  -2  -3    3.10    0.80
 -22  -2  -3   21.60   13.20
 -22  -2  -3   12.30    7.00
  22   2   3    4.60    2.90
  22   2   3    3.40    0.80
 -22   2  -3   -3.00    3.60
 -22   2  -3    2.60    0.90
 -22   2  -3   -4.50   12.20
  22   2   3    2.10    0.70
 -24  -2  -3   -3.90    6.50
 -24  -2  -3   10.10   15.60
 -24   2  -3    4.70    5.40
 -24   2  -3   25.90   23.70
  24   2   3    1.10    3.00
  26  -2   3   67.79    5.60
  26  -2   3   60.89    5.60
 -26  -2  -3   61.19   30.20
 -26  -2  -3   40.40   13.60
 -26  -2  -3   63.59    5.70
  26   2   3   63.89    5.70
 -26   2  -3   66.39   15.30
 -26   2  -3   48.20   22.90
 -26   2  -3   63.49    5.80
  26   2   3   66.59    5.60
  26   2   3   54.59    9.60
 -28  -2  -3   34.40    3.60
  28  -2   3   37.10    3.50
  28  -2   3   40.90    3.60
 -28   2  -3   19.80    9.80
 -28   2  -3   14.20   23.60
  28   2   3   35.70    3.50
  28   2   3   37.50    3.70
 -28   2  -3   36.90    3.80
 -30  -2  -3   25.20    2.70
  30  -2   3   23.60    2.50
  30  -2   3   22.80    2.50
  30   2   3   21.50    2.40
  30   2   3   26.70    2.70
 -30   2  -3   16.00    9.50
 -30   2  -3   24.10    2.70
  30   2   3   16.00    3.90
  32  -2   3    3.70    0.90
 -32  -2  -3    4.60    1.00
  32  -2   3    3.30    0.80
 -32   2  -3    3.40    0.90
  32   2   3    3.60    0.80
  32   2   3    5.90    1.20
  34  -2   3    2.20    0.70
  34  -2   3    1.30    0.50
 -34  -2  -3    1.00    0.60
  34   2   3    1.80    0.70
  34   2   3    1.60    0.50
 -34   2  -3    2.20    0.70
  36  -2   3    2.10    0.50
  36  -2   3    4.40    0.80
 -36   2  -3    3.40    0.70
  36   2   3    3.10    0.70
  39  -3  -3   74.29    8.70
  39  -3  -3   77.79    6.10
 -39   3   3   70.29    6.30
  39   3  -3   76.39    6.10
  37  -3  -3    5.80    1.00
  37  -3  -3    5.00    2.30
  37   3  -3    6.50    1.30
 -37   3   3    9.60    1.70
  35  -3  -3   -2.20    1.90
  35  -3  -3    1.00    0.50
 -35   3   3   -0.50    5.00
  35   3  -3    5.40    3.10
 -35   3   3    1.20    1.00
  35   3  -3    2.60    0.80
  33  -3  -3    2.10    0.70
  33  -3  -3    1.60    2.00
 -33   3   3    3.30    5.90
  33   3  -3    1.30    2.20
 -33   3   3    1.00    1.10
  33   3  -3    1.90    0.70
  31  -3  -3   34.10    3.40
  31  -3  -3   35.50    3.40
  31  -3  -3   38.30    5.40
 -31   3   3   42.30   10.30
  31   3  -3   39.00    3.60
  29  -3  -3   47.90    4.00
  29  -3  -3   46.70    3.90
 -29  -3   3   47.00   14.40
  29   3  -3   46.70    4.20
 -29   3   3   38.40    4.30
  29   3  -3   34.40    6.90
 -29   3   3   43.10   10.40
  27  -3  -3   83.49    6.50
  27  -3  -3   80.89    6.40
 -27  -3   3   48.10   21.70
  27   3  -3   54.19   10.70
 -27   3   3   79.39   13.90
  27   3  -3   62.79    9.90
  27   3  -3   82.99    6.60
  25  -3  -3    1.30    0.50
 -25  -3   3   -0.60    6.90
  25  -3  -3    0.90    0.40
 -25   3   3    1.50    3.80
  25   3  -3    2.60    2.50
  25   3  -3    1.20    0.70
  25   3  -3    2.30    2.70
  23  -3  -3  164.38   13.20
  23  -3  -3  184.78   13.40
 -23  -3   3  162.58   22.00
  23   3  -3  163.98   16.00
  23   3  -3  161.48   13.80
 -23   3   3  183.68   20.40
  23   3  -3  161.88   13.40
  21  -3  -3   61.79    5.10
 -21  -3   3   43.90   15.70
  21   3  -3   66.69    7.80
 -21   3   3   75.19   10.90
  21   3  -3   60.59    5.20
  21   3  -3   49.30   10.70
 -19  -3   3  245.38   24.70
  19  -3  -3  207.28   16.80
  19   3  -3  212.48   17.00
  19   3  -3  206.88   21.70
  19   3  -3  229.88   19.50
 -17  -3   3  199.38   23.10
  17  -3  -3  227.18   23.60
 -17   3   3  237.08   22.20
  17   3  -3  213.98   19.40
  17   3  -3  224.28   21.50
  15  -3  -3   -3.60    3.00
 -15  -3   3   -5.60    9.80
 -15   3   3    0.80    2.10
  15   3  -3    0.10    0.90
  15   3  -3    0.30    2.20
 -13  -3   3  527.15   50.49
  13  -3  -3  601.84   48.90
 -13  -3   3  578.74   47.60
 -13   3   3  531.25   44.80
  13   3  -3  593.34   45.30
  13   3  -3  585.94   47.50
 -13   3   3  536.25   47.30
  11  -3  -3    2.60    2.70
 -11  -3   3   -2.20    4.80
 -11   3   3    0.30    1.90
  11   3  -3    2.20    1.40
  11   3  -3    1.70    2.40
  -9  -3   3  253.67   27.80
   9  -3  -3  328.57   27.30
   9   3  -3  302.67   26.90
   9   3  -3  309.07   24.90
   7  -3  -3    1.40    2.10
  -7  -3   3    6.70    4.20
   7   3  -3    0.60    0.90
   7   3  -3    0.50    2.10
   7   3  -3    4.10    3.80
   5  -3  -3    9.10    3.50
  -5  -3   3    4.70    4.90
   5   3  -3    7.70    3.30
  -5   3   3    6.70    1.40
   5   3  -3    5.80    3.80
  -3  -3   3  259.27   26.40
   3  -3  -3  323.37   26.50
  -3   3   3  309.07   23.80
   3   3  -3  298.57   27.50
  -1  -3   3   32.60    6.80
   1  -3  -3   41.50    6.50
  -1   3   3   49.90    4.90
   1   3  -3   47.70    7.50
  -1  -3  -3  158.68   17.00
   1  -3   3  168.38   17.40
  -1   3  -3  208.48   19.20
   1   3   3  176.28   15.00
   3  -3   3  789.22   64.69
  -3  -3  -3  777.22   64.79
  -3   3  -3  743.13   61.79
   3   3   3  859.61   61.99
   5  -3   3  196.68   21.20
  -5  -3  -3  219.88   21.20
  -5   3  -3  223.38   21.70
   5   3   3  216.28   18.20
  -5   3  -3  192.68   18.30
   7  -3   3  817.52   72.89
  -7  -3  -3  912.51   73.69
   7   3   3  890.91   69.79
  -7   3  -3  930.51   73.89
  -9  -3  -3  576.84   49.60
   9  -3   3  536.65   49.30
   9   3   3  594.34   45.50
  -9   3  -3  507.35   46.10
  -9   3  -3  581.04   49.40
  11  -3   3  166.98   21.90
  11   3   3  191.08   16.50
 -11   3  -3  184.08   18.50
 -11   3  -3  182.48   20.60
 -13  -3  -3  441.26   41.10
 -13   3  -3  359.66   37.10
  13   3   3  460.15   36.00
 -13   3  -3  431.46   39.40
 -15  -3  -3    1.10    6.00
  15  -3   3   10.40    1.40
  15  -3   3    7.70    2.80
  15   3   3   10.20    1.30
 -15   3  -3    0.50    8.40
 -15   3  -3    6.50    4.10
  15   3   3   10.10    3.10
 -17  -3  -3   -3.40    5.90
  17  -3   3    4.30    0.90
 -17  -3  -3    6.70    1.50
 -17   3  -3    1.00   10.20
 -17   3  -3   -0.70    3.20
  17   3   3    4.80    0.90
  17   3   3    7.40    2.80
  17   3   3    5.60    1.00
 -17   3  -3    4.90   10.00
 -19  -3  -3   27.20   11.70
 -19  -3  -3   42.50    3.80
  19  -3   3   36.70    3.50
  19  -3   3   41.10    3.70
 -19   3  -3   18.70   15.60
 -19   3  -3   41.80    9.60
  19   3   3   32.90    6.30
  19   3   3   36.60    3.70
  19   3   3   42.30    3.70
 -21  -3  -3    8.80    1.50
 -21  -3  -3    8.50   13.50
  21  -3   3   12.10    1.50
  21  -3   3    8.30    3.40
  21   3   3    9.20    1.50
 -21   3  -3    1.60   12.20
  21   3   3    8.20    1.40
  21   3   3    6.30    3.30
 -21   3  -3    8.30    5.30
  23  -3   3    1.20    0.60
 -23  -3  -3   17.10   25.50
 -23  -3  -3    2.10    0.80
  23  -3   3   -2.20    3.40
  23  -3   3    2.40    0.70
 -23   3  -3  -10.60   17.00
  23   3   3    2.00    0.80
  23   3   3    2.00    0.70
 -23   3  -3    4.30    5.90
  23   3   3    3.80    2.90
 -25  -3  -3    3.20    0.90
  25  -3   3    1.80    0.70
  25  -3   3    3.60    0.90
  25   3   3    4.20    1.10
 -25   3  -3   15.30   17.60
  25   3   3   -1.30    3.90
 -25   3  -3   -4.30    5.50
 -25   3  -3    4.20    1.00
  27  -3   3   20.20    2.40
  27  -3   3   25.00    2.60
 -27  -3  -3   19.90    2.60
 -27   3  -3   21.60    2.60
  27   3   3   26.40    2.70
 -27   3  -3  -21.60   26.00
 -27   3  -3   17.70    9.10
  27   3   3   18.50    2.40
  29  -3   3    1.00    0.50
  29  -3   3    0.30    0.60
 -29  -3  -3    1.30    0.70
  29   3   3    0.90    0.60
  29   3   3    1.40    0.80
 -29   3  -3   -7.90    6.80
 -29   3  -3    0.90    0.60
  31  -3   3    1.20    0.50
 -31  -3  -3    1.10    0.60
  31  -3   3    0.90    0.50
  31   3   3    0.30    0.40
 -31   3  -3    0.90    0.60
  31   3   3    0.40    0.70
 -33  -3  -3    1.10    0.70
 -33  -3  -3    0.00    0.60
  33  -3   3    1.00    0.50
  33  -3   3    0.30    0.30
 -33   3  -3    0.50    0.50
  33   3   3    0.10    0.60
  33   3   3    0.20    0.40
  35  -3   3    5.60    0.80
  35  -3   3    5.00    0.90
  35   3   3    6.70    1.10
  38  -4  -3    1.20    0.40
  38  -4  -3    1.60    1.60
 -38   4   3    1.90    0.80
  38   4  -3    1.80    0.60
  36  -4  -3    0.90    0.50
  36  -4  -3   -0.90    1.80
 -36   4   3    0.00    0.80
  36   4  -3    1.80    0.90
  34  -4  -3    5.50    1.00
  34  -4  -3    4.10    1.90
  34   4  -3    3.00    0.90
 -34   4   3    4.10    1.10
 -34   4   3    6.40    6.00
  32  -4  -3   10.20    1.40
  32  -4  -3    7.40    2.60
 -32   4   3    9.80    6.80
  32   4  -3    9.30    1.50
 -32   4   3   11.70    1.90
  30  -4  -3    4.00    0.80
  30  -4  -3    5.50    1.00
  30   4  -3    4.60    1.10
 -30   4   3    5.00    1.20
 -30   4   3    7.10    5.50
  28  -4  -3   52.19    4.60
  28  -4  -3   51.79    4.70
 -28   4   3   69.89   14.30
  28   4  -3   57.89    4.90
  28   4  -3   45.90   10.50
  26  -4  -3    6.70    1.20
  26  -4  -3    7.40    1.10
  26   4  -3    9.50    1.50
 -26   4   3    7.10    5.20
  26   4  -3    8.10    3.90
  24  -4  -3  138.89   11.40
  24  -4  -3  156.38   11.50
  24   4  -3  136.89   11.60
 -24   4   3  173.98   21.00
  24   4  -3  125.99   14.70
  22  -4  -3  147.09   10.80
  22  -4  -3  127.79   10.60
  22   4  -3  124.79   10.80
 -22   4   3  144.79   17.30
  20  -4  -3   69.09   18.90
  20  -4  -3   46.40    4.40
 -20   4   3   52.89    9.80
  20   4  -3   49.99   10.50
  20   4  -3   64.29    7.60
  20   4  -3   52.89    4.70
  18  -4  -3  118.59   10.60
  18  -4  -3  138.99   18.60
  18   4  -3  147.49   13.60
  18   4  -3  126.89   10.50
  18   4  -3  115.29   17.50
 -18   4   3  151.48   16.30
  16  -4  -3   86.99   14.10
  16  -4  -3   71.09    6.60
  16   4  -3   76.79    6.70
  16   4  -3   97.59   11.20
  16   4  -3   86.79   11.90
 -16   4   3  103.79   12.10
  14  -4  -3    4.40    4.60
 -14   4   3    6.50    5.00
  14   4  -3    5.00    3.30
 -14   4   3    0.80    3.30
  12  -4  -3   22.30    7.00
 -12   4   3   15.40    4.70
  12   4  -3   19.10    5.40
  10  -4  -3   77.79   11.20
 -10  -4   3   52.09   13.40
  10   4  -3   71.39    8.20
 -10   4   3   79.99    9.10
  10   4  -3   72.89   10.60
   8   4  -3    6.50    3.90
   6  -4  -3   78.19   10.80
   6   4  -3   75.59   11.20
   4  -4  -3  127.19   14.10
  -4   4   3  111.29   10.40
   2  -4  -3   91.89   11.70
  -2   4   3   90.89    8.70
   2   4  -3   91.39   13.10
   0  -4   3   54.29    9.50
   0  -4  -3   45.10    7.90
   0   4   3   38.00    5.10
   0   4  -3   38.40    8.50
  -2  -4  -3   30.30    7.20
   2  -4   3    8.80    5.90
  -2   4  -3   18.70    6.40
  -4  -4  -3  364.96   32.20
   4  -4   3  347.27   32.10
  -4   4  -3  295.57   27.30
   4   4   3  329.57   27.80
  -6  -4  -3 1308.57   97.49
   6  -4   3 1225.38   96.49
   6   4   3 1168.58   91.49
  -6   4  -3  990.30   95.19
  -8  -4  -3  310.47   29.20
   8  -4   3  278.67   30.20
  -8   4  -3  230.28   27.40
   8   4   3  307.67   24.90
  -8   4  -3  258.77   24.60
 -10  -4  -3   -0.40    4.60
  10  -4   3    6.10    7.70
  10   4   3    3.00    1.90
 -10   4  -3    0.00    5.10
 -10   4  -3    0.20    2.40
  12  -4   3  183.58   13.00
  12  -4   3  155.98   23.40
 -12  -4  -3  179.68   22.20
 -12   4  -3  166.78   17.80
 -12   4  -3  136.19   20.00
  12   4   3  163.28   16.10
  12   4   3  144.79   12.90
  14  -4   3  116.69    8.70
 -14  -4  -3  112.29   18.70
  14  -4   3   99.09   21.30
 -14  -4  -3   98.39    8.80
  14   4   3   96.29    8.60
 -14   4  -3  116.39   14.60
  14   4   3  107.39    8.60
 -14   4  -3   77.99   16.80
  14   4   3  111.69   11.90
 -16  -4  -3  165.48   14.30
 -16  -4  -3  201.28   26.30
  16  -4   3  197.38   14.50
  16  -4   3  166.48   14.40
  16   4   3  177.38   14.40
 -16   4  -3  194.98   21.60
  16   4   3  170.68   14.40
  16   4   3  192.28   18.00
 -18  -4  -3  105.59    8.70
  18  -4   3   95.79    8.50
  18  -4   3  109.79    8.80
 -18   4  -3  108.99   16.60
 -18   4  -3   68.79   19.20
  18   4   3  106.79    8.80
  18   4   3  109.69    8.70
  18   4   3  108.29   12.40
 -20  -4  -3    4.40    1.20
  20  -4   3    2.30    0.80
  20  -4   3    3.10    0.80
  20  -4   3    6.40    3.70
 -20  -4  -3   25.00   13.20
  20   4   3    0.40    2.40
 -20   4  -3    8.40   12.60
 -20   4  -3    0.80    1.20
 -20   4  -3    4.70    5.60
  20   4   3    3.60    0.90
  22  -4   3    5.60    4.50
  22  -4   3    4.80    1.10
  22  -4   3    7.20    1.40
 -22  -4  -3    8.30    1.50
  22   4   3    5.60    1.20
  22   4   3    5.50    1.20
  22   4   3    1.30    3.10
 -22   4  -3    6.10    5.80
 -22   4  -3   -5.10   16.70
  24  -4   3   67.69    5.90
 -24  -4  -3   74.39    6.20
  24  -4   3   61.89    6.00
  24   4   3   72.39    6.20
 -24   4  -3   39.20   20.00
  24   4   3   71.89    6.10
  26  -4   3    0.00    0.50
 -26  -4  -3    0.00    0.70
  26   4   3    1.10    0.80
 -26   4  -3   -1.80   23.50
  26   4   3    0.20    0.50
 -26   4  -3   -3.80    7.70
 -28  -4  -3   13.40    1.90
  28  -4   3   10.10    1.70
  28  -4   3   10.80    1.60
 -28   4  -3   13.30    1.90
  28   4   3   13.80    1.90
 -28   4  -3   16.60   10.50
  28   4   3   11.20    1.60
 -30  -4  -3   13.90    2.00
 -30  -4  -3   16.70    2.50
  30  -4   3   15.40    1.80
  30  -4   3   14.80    1.90
 -30   4  -3   18.80    2.10
  30   4   3   18.50    2.20
  32  -4   3    0.60    0.40
  32  -4   3    0.70    0.50
 -32  -4  -3    1.20    0.60
 -32  -4  -3    0.40    0.70
 -32   4  -3    1.00    0.60
 -34  -4  -3   -0.60    0.40
  34  -4   3   -0.10    0.50
 -34  -4  -3    1.20    0.60
  34  -4   3    0.10    0.30
 -34   4  -3    0.50    0.50
  34   4   3    0.70    0.40
  37  -5  -3   -1.70    1.30
  37  -5  -3   -0.40    1.60
 -37  -5   3    0.70    0.70
  37  -5  -3    1.10    0.30
  37   5  -3    1.50    0.50
  35  -5  -3   35.40    5.70
  35  -5  -3   37.00    3.10
 -35  -5   3   31.90    4.00
  35  -5  -3   29.40    4.50
  35   5  -3   36.80    3.20
 -35   5   3   38.70    3.70
  33  -5  -3    2.50    1.70
  33   5  -3    2.90    0.80
 -33   5   3    2.30    1.00
  31  -5  -3    3.00    2.00
  31  -5  -3    2.70    0.70
  31   5  -3    3.60    0.90
 -31   5   3    3.40    1.00
 -31   5   3    6.90    5.60
  29  -5  -3    8.30    1.30
  29  -5  -3   13.00    1.50
  29   5  -3   10.20    1.60
 -29   5   3    8.80    6.10
  27  -5  -3  181.58   15.30
  27  -5  -3  199.48   15.30
  27   5  -3  194.08   15.50
 -27   5   3  217.08   24.60
  25  -5  -3    0.10    0.40
  25  -5  -3    0.50    0.50
 -25   5   3    0.50    4.30
  25   5  -3   -0.90    0.50
  25   5  -3   -2.10    3.60
  23  -5  -3  172.88   14.10
  23  -5  -3  195.68   14.20
  23   5  -3  173.38   14.30
 -23   5   3  198.58   22.40
  23   5  -3  158.58   18.10
  21  -5  -3   52.39    4.70
  21  -5  -3   37.40   12.90
  21  -5  -3   61.09    4.90
 -21   5   3   52.09   12.60
  21   5  -3   66.79   10.70
  21   5  -3   50.29    4.90
  19  -5  -3   20.60    2.10
  19  -5  -3   19.30    2.00
  19   5  -3   15.50    4.50
  19   5  -3   16.10    7.70
  19   5  -3   16.70    2.20
 -19   5   3   20.70    6.90
  17  -5  -3   12.30    1.40
  17  -5  -3   11.30    1.40
  17  -5  -3   28.70   12.80
  17   5  -3   12.60    3.50
 -17   5   3   13.70    4.90
  17   5  -3    7.60    1.60
  15  -5  -3   10.60    1.40
  15  -5  -3    9.60    6.10
  15   5  -3    4.60    4.80
  15   5  -3    9.40    1.60
  15   5  -3   15.40    4.10
 -15   5   3    4.60   10.50
  13  -5  -3   15.70    1.60
  13  -5  -3   14.40    1.70
  13  -5  -3    7.70    5.80
  13   5  -3   10.80    2.10
 -13   5   3    4.40    5.90
  13   5  -3   13.20    6.00
 -13   5   3   16.40    5.10
  13   5  -3   14.30    3.70
  11  -5  -3   73.99    6.10
  11   5  -3   74.99    6.10
  11   5  -3   69.49   12.30
 -11   5   3   63.89   10.50
   9  -5  -3  457.85   38.90
  -9   5   3  388.96   35.70
   9   5  -3  366.16   39.40
   7  -5  -3   25.50    7.50
  -7   5   3   27.40    6.90
   5  -5  -3  321.67   31.20
   5   5  -3  318.87   33.80
  -3  -5   3  115.39   25.80
   3  -5  -3  143.19   17.30
   3   5  -3  137.09   17.90
   1  -5  -3   38.80   10.00
  -1  -5   3   22.00   10.90
   1   5  -3   36.60    9.00
  -1   5   3   38.50    5.20
  -1  -5  -3  274.67   28.40
   1  -5   3  279.87   29.80
  -1   5  -3  282.37   29.20
   1   5   3  260.47   23.30
  -3  -5  -3  109.99   15.40
   3  -5   3   75.79   16.50
   3   5   3  107.79   11.00
  -5  -5  -3  109.19   15.50
   5  -5   3   70.39   19.60
  -5   5  -3  100.49   10.90
  -5   5  -3   69.89   14.30
   5   5   3  104.79   10.70
   7  -5   3   11.00   13.40
   7  -5   3    5.70    1.10
  -7  -5  -3    3.70    5.80
  -7  -5  -3    9.70    1.90
  -7   5  -3    7.50    1.30
  -7   5  -3    6.70    3.70
   7   5   3    2.20    2.40
  -9  -5  -3   29.80    3.60
  -9  -5  -3   41.70   12.60
   9  -5   3   29.70    2.90
  -9  -5  -3   24.70    2.90
   9   5   3   31.70    5.80
  -9   5  -3   26.30    5.80
  -9   5  -3   36.70    9.90
  11  -5   3    1.50    0.70
 -11  -5  -3    2.50    0.80
 -11  -5  -3    0.20    7.40
 -11  -5  -3    0.50    1.10
 -11   5  -3    3.40    3.70
  11   5   3    1.20    0.70
  11   5   3    0.10    1.90
 -11   5  -3    9.10    8.70
  11   5   3    3.40    1.10
 -13  -5  -3  163.88   23.70
  13  -5   3  142.59   11.10
 -13  -5  -3  128.59   11.10
 -13  -5  -3  133.39   12.00
  13   5   3  135.09   11.10
 -13   5  -3  127.89   16.30
  13   5   3  130.49   15.00
  13   5   3  138.59   11.10
  15  -5   3    2.50    0.70
 -15  -5  -3    1.10    0.90
  15  -5   3    2.90    0.80
 -15   5  -3   -6.90   14.50
  15   5   3    4.10    1.00
  15   5   3    1.60    0.60
  15   5   3    3.30    2.60
 -15   5  -3    0.10    4.60
  17  -5   3   57.09    4.80
  17  -5   3   49.90    4.60
 -17  -5  -3   47.60    5.60
 -17  -5  -3   38.70   15.20
 -17  -5  -3   43.50    5.60
  17   5   3   47.50    8.50
 -17   5  -3   51.39   11.30
  17   5   3   53.49    4.80
  17   5   3   61.89    5.60
  19  -5   3    5.10    1.10
  19  -5   3    4.80    4.80
 -19  -5  -3    4.20    1.10
 -19  -5  -3    1.70    1.20
 -19  -5  -3  -16.90   17.40
  19  -5   3    2.40    0.70
 -19   5  -3  -10.00   12.80
  19   5   3    2.50    0.80
  19   5   3    1.60    3.40
  19   5   3    1.90    0.80
 -19   5  -3   -5.00    5.00
 -21  -5  -3   36.10    3.50
  21  -5   3   30.00    3.30
 -21  -5  -3   29.30    4.20
  21  -5   3   31.80    3.20
  21   5   3   31.90    3.50
  21   5   3   34.60    3.40
  21   5   3   32.40    7.10
 -21   5  -3   31.50    3.80
 -21   5  -3   61.89   19.80
 -21   5  -3   37.30   10.50
 -23  -5  -3  126.89   11.60
  23  -5   3  136.99   10.50
 -23  -5  -3  134.39   10.70
  23  -5   3  117.59   10.50
  23   5   3   95.99   16.60
  23   5   3  133.09   10.70
 -23   5  -3  151.48   21.20
 -25  -5  -3    0.90    0.80
  25  -5   3    0.30    0.40
 -25  -5  -3    0.20    0.90
  25   5   3    1.10    0.80
 -25   5  -3   10.50   10.00
 -27  -5  -3   12.60    1.80
  27  -5   3   11.20    1.60
 -27  -5  -3   10.10    2.20
  27  -5   3   11.30    1.60
 -27   5  -3   11.20    1.70
 -27   5  -3   23.20   13.20
 -29  -5  -3    0.20    0.80
 -29  -5  -3    0.50    0.80
  29  -5   3    0.00    0.50
  29  -5   3    0.80    0.40
 -29   5  -3   -0.20    0.60
  29   5   3    0.10    0.60
  31  -5   3    0.30    0.70
  31  -5   3   -2.60    1.50
  31  -5   3    0.40    0.30
 -31  -5  -3    0.40    0.60
 -31  -5  -3    0.30    0.70
  31   5   3    0.30    0.60
 -31   5  -3    1.20    0.50
  33  -5   3    0.10    0.30
 -33  -5  -3   -0.20    0.50
  33  -5   3    0.20    0.30
 -33   5  -3    0.40    0.40
  33   5   3    0.80    0.90
  34  -6  -3    4.60    2.20
  34  -6  -3    2.70    1.80
 -34  -6   3    5.00    1.30
  34  -6  -3    6.50    0.90
  34   6  -3    5.90    1.00
  32  -6  -3    0.20    0.60
  32  -6  -3   -0.40    1.30
  32  -6  -3   -3.00    1.60
 -32  -6   3   -0.80    0.80
 -32   6   3   -0.30    0.70
 -30  -6   3    8.20    2.10
  30  -6  -3   13.50    3.90
  30  -6  -3    6.80    2.60
  30  -6  -3   11.30    1.40
  30   6  -3   12.60    1.60
  28  -6  -3    0.90    0.50
 -28  -6   3   -0.10    0.90
  28  -6  -3   -0.20    0.40
 -28   6   3   -1.10    5.20
  28   6  -3    0.60    0.60
 -26  -6   3    1.20    1.10
  26   6  -3    1.70    0.70
 -26   6   3    2.60    6.00
 -24  -6   3    8.10    2.10
  24  -6  -3    7.60    1.20
  24  -6  -3    5.00    1.00
 -24   6   3    3.40    5.10
  24   6  -3    5.10    1.20
  22  -6  -3   15.20    1.70
  22  -6  -3   15.80    1.80
 -22  -6   3   11.40    2.70
 -22   6   3    6.70    5.90
  22   6  -3   15.60    2.00
  22   6  -3    2.40   11.50
  20  -6  -3    3.70    1.70
  20  -6  -3    0.90   11.80
  20   6  -3    3.80    7.90
 -20   6   3    3.70    4.00
 -18  -6   3   30.10    4.50
  18  -6  -3   47.40   19.90
  18  -6  -3   35.20    3.20
  18  -6  -3   36.80    3.30
  18   6  -3   32.10    3.40
  18   6  -3   22.40   10.60
 -18   6   3   37.70    9.30
  16  -6  -3   12.10    1.60
  16  -6  -3   11.00    1.50
 -16  -6   3   11.50    2.70
  16  -6  -3   11.10    9.90
  16   6  -3   10.20    7.10
 -16   6   3   10.20    4.90
  16   6  -3   10.60    2.10
 -14  -6   3  108.19   10.60
  14  -6  -3  109.59    9.30
  14  -6  -3  123.09   20.00
  14  -6  -3  117.29    9.40
  14   6  -3  113.19    9.40
 -14   6   3  126.19   15.40
  12  -6  -3  139.79   10.50
 -12  -6   3  133.09   11.70
  12  -6  -3  113.59   23.10
  12  -6  -3  130.49   10.30
  12   6  -3   92.59   20.00
 -12   6   3  130.59   10.50
  12   6  -3  121.89   10.30
  10  -6  -3  102.39   15.60
  10  -6  -3   88.69    7.20
 -10  -6   3   90.99    8.30
  10  -6  -3   82.49    7.10
 -10   6   3  111.09   13.00
  10   6  -3   64.39   14.20
  10   6  -3   76.69    7.10
   8  -6  -3  519.45   37.00
   8  -6  -3  493.65   36.80
  -8  -6   3  493.55   37.90
  -8   6   3  413.76   43.00
   8   6  -3  459.95   36.70
  -8   6   3  476.95   36.80
   8   6  -3  471.25   46.60
   6  -6  -3  137.09   18.40
   6  -6  -3  126.69    9.30
  -6  -6   3  104.29    9.70
   6  -6  -3  106.89    8.90
   6   6  -3   98.29    8.80
  -6   6   3  120.69   15.50
   6   6  -3   95.99   18.00
  -6   6   3  101.99    8.90
   4  -6  -3   39.70    3.70
   4  -6  -3   34.40   10.40
   4   6  -3   24.40    9.80
  -4   6   3   37.20    8.80
   4   6  -3   32.10    3.10
  -4   6   3   30.50    3.30
   2  -6  -3    9.00    2.10
  -2  -6   3    9.40    2.50
   2  -6  -3    5.50    6.80
   2   6  -3    8.30    1.40
   2   6  -3    2.10    5.20
  -2   6   3    5.30    1.20
   0  -6  -3   69.09    5.90
   0  -6   3   51.69    6.00
   0  -6  -3   73.09   14.60
   0   6  -3   64.89   14.00
   0   6  -3   58.99    5.10
   0   6   3   54.59    5.30
  -2  -6  -3   44.90    4.40
   2  -6   3   37.50    4.00
  -2  -6  -3   41.50    3.80
  -2  -6  -3   56.19   13.30
   2   6   3   36.90    3.80
   2   6   3   41.10    6.40
  -2   6  -3   35.80    3.60
  -2   6  -3   29.40   10.20
   4  -6   3   33.40    3.40
  -4  -6  -3   33.70    3.70
  -4  -6  -3   43.70   12.70
  -4  -6  -3   31.30    3.10
   4   6   3   26.30    6.00
  -4   6  -3   27.20    3.00
  -6  -6  -3   67.09    6.00
  -6  -6  -3   86.99   18.10
   6  -6   3   55.49    5.20
  -6  -6  -3   61.59    5.30
   6  -6   3   55.09    5.30
  -6   6  -3   56.79    5.10
   6   6   3   52.49    5.20
   6   6   3   60.29    8.60
   8  -6   3   65.19    5.90
  -8  -6  -3   68.09    6.60
  -8  -6  -3   69.99    5.80
  -8  -6  -3  101.79   20.00
  -8   6  -3   59.99    5.60
   8   6   3   66.09    5.80
   8   6   3   52.19    9.60
 -10  -6  -3    0.40    0.90
  10  -6   3    0.30    0.50
 -10  -6  -3    2.70    1.00
  10   6   3   -2.10    2.00
 -10   6  -3    1.90   10.60
 -12  -6  -3    6.60    1.50
 -12  -6  -3    7.20    1.90
 -12  -6  -3   23.80   15.10
  12  -6   3    4.10    1.50
  12   6   3    4.60    4.00
  12   6   3    6.20    1.20
 -12   6  -3   -2.40    6.80
  14  -6   3   72.39    6.80
 -14  -6  -3   81.69    6.90
 -14  -6  -3   94.59   22.90
 -14  -6  -3   78.49    7.70
  14   6   3   67.59   10.60
  14   6   3   83.89    6.90
  16  -6   3    6.70    5.00
 -16  -6  -3    4.50    1.00
 -16  -6  -3   18.90   19.00
  16   6   3    2.30    1.00
 -16   6  -3   15.40    9.50
  16   6   3   -2.10    3.00
  18  -6   3    3.30    1.00
  18  -6   3    7.00    1.30
 -18  -6  -3    6.50    1.40
 -18  -6  -3    3.50    1.60
 -18   6  -3    9.70   10.70
  18   6   3    3.00    4.30
  18   6   3    3.80    1.10
  20  -6   3   15.40    2.00
 -20  -6  -3   17.80    2.80
  20  -6   3   17.20    2.30
 -20   6  -3   10.30   19.50
 -20   6  -3   -3.70   19.20
 -20   6  -3   15.60    2.70
  20   6   3   10.50    6.80
  20   6   3   18.80    2.20
  22  -6   3    1.00    0.50
 -22  -6  -3    2.80    1.00
  22  -6   3    1.80    0.60
 -22  -6  -3    2.70    1.10
 -22   6  -3    1.20    1.00
  22   6   3    1.70    0.80
 -24  -6  -3    0.70    1.00
  24  -6   3    2.50    0.80
 -24  -6  -3    2.80    1.10
  24  -6   3    1.10    0.60
  24   6   3    1.10    0.70
  26  -6   3    2.20    0.60
 -26  -6  -3    1.60    0.80
  26  -6   3    2.30    0.80
 -26  -6  -3    1.60    0.90
  26   6   3    2.60    0.80
 -28  -6  -3    4.80    1.20
  28  -6   3    4.70    0.90
  28   6   3    8.50    1.40
 -28   6  -3    7.10    1.30
  30  -6   3    0.70    1.10
  30  -6   3    1.00    0.40
  30  -6   3    0.20    0.30
 -30  -6  -3    1.00    0.50
  30   6   3    0.60    0.50
 -30   6  -3    1.30    0.50
 -33  -7   3    9.80    1.50
  33  -7  -3    7.70    2.00
  33   7  -3   11.20    1.30
  31  -7  -3    0.00    0.30
 -31  -7   3    0.20    0.60
  31  -7  -3    0.70    1.20
 -31   7   3    0.20    0.60
  31   7  -3    0.40    0.50
  29  -7  -3   19.70    2.30
  29  -7  -3   11.70    4.40
 -29  -7   3   14.30    2.70
  29  -7  -3   15.10    4.10
 -27  -7   3    1.60    1.00
  27  -7  -3    1.80    0.50
  27  -7  -3    2.00    2.70
  27  -7  -3    1.80    0.60
  27   7  -3    1.90    0.70
  25  -7  -3   20.90    2.10
 -25  -7   3   20.10    3.30
  25  -7  -3   17.70    2.00
  25   7  -3   24.50    2.40
 -25   7   3   20.40    9.70
  23  -7  -3    0.50    0.40
 -23  -7   3    1.00    0.90
  23  -7  -3    0.70    0.50
  23  -7  -3    2.30    3.00
 -23   7   3    2.00    6.60
  23   7  -3    0.20    0.60
  21  -7  -3   92.29    9.20
  21  -7  -3  112.79    8.30
 -21  -7   3   85.99   10.00
 -21   7   3   99.79   15.70
  19  -7  -3   13.80    1.70
  19  -7  -3   12.10    1.70
 -19  -7   3   14.20    2.70
  19  -7  -3    6.30   16.30
  19  -7  -3   12.80    2.60
  19   7  -3   17.60    2.10
  19   7  -3   -4.60   10.20
 -19   7   3   13.60    6.80
  17  -7  -3   49.00    4.60
  17  -7  -3   50.69    4.50
  17  -7  -3   50.89   16.70
 -17  -7   3   48.30    5.80
  17   7  -3   58.29   14.90
  17   7  -3   54.49    4.80
 -17   7   3   42.00   10.70
 -15  -7   3   19.50    3.20
  15  -7  -3   21.70    2.20
  15  -7  -3   12.00   19.30
  15  -7  -3   18.20    2.20
 -15   7   3   10.00    5.60
  15   7  -3   12.80    8.00
  15   7  -3   19.80    2.40
  13  -7  -3  225.28   18.50
  13  -7  -3  225.88   18.40
 -13  -7   3  250.57   19.90
  13  -7  -3  196.68   34.30
  13   7  -3  244.88   18.60
 -13   7   3  236.48   25.10
 -13   7   3  239.78   18.70
 -11  -7   3    3.60    1.60
  11  -7  -3    3.10   12.10
  11  -7  -3    3.80    0.90
  11  -7  -3    4.60    1.00
 -11   7   3   -0.50   11.70
  11   7  -3    4.60    1.80
  11   7  -3    5.30    1.20
 -11   7   3    1.80    2.40
  11   7  -3    4.80    7.60
 -11   7   3    7.40    4.50
   9  -7  -3  204.98   29.10
  -9  -7   3  215.68   17.90
   9  -7  -3  212.18   16.90
   9  -7  -3  172.78   17.50
  -9   7   3  223.58   16.70
  -9   7   3  214.28   23.10
   9   7  -3  209.88   16.60
   7  -7  -3   47.90    4.60
   7  -7  -3   46.40    4.40
   7  -7  -3   22.10   13.40
  -7  -7   3   43.40    5.10
   7   7  -3   53.69    5.30
  -7   7   3   54.49    4.70
  -7   7   3   46.00    9.50
   5  -7  -3   40.30   14.00
   5  -7  -3   26.10    2.90
   5  -7  -3   26.60    3.10
  -5  -7   3   28.70    3.50
   5   7  -3   28.20    2.90
  -5   7   3   31.40    3.10
   5   7  -3   15.90    8.90
   3  -7  -3   19.70    9.10
   3  -7  -3   28.80    3.30
   3  -7  -3   31.60    3.00
  -3  -7   3   27.10    3.50
   3   7  -3   30.10    3.00
  -3   7   3   15.00    9.10
  -3   7   3   26.60    3.20
  -1  -7   3   13.00    2.10
  -1  -7   3    8.30    1.60
   1  -7  -3   16.00   10.60
   1  -7  -3    9.00    1.70
   1   7  -3    2.30    7.10
  -1   7   3    6.90    6.80
  -1   7   3    7.00    1.60
   1   7  -3   12.10    1.70
  -1  -7  -3   13.80   13.10
  -1  -7  -3    8.80    1.80
   1  -7   3    8.10    1.50
   1  -7   3    4.10    1.50
  -1  -7  -3    7.80    1.40
  -1   7  -3   -0.30    9.20
  -1   7  -3    8.30    1.50
   1   7   3    6.80    1.40
   1   7   3    5.80    6.70
  -3  -7  -3  159.48   24.90
  -3  -7  -3  117.59    9.80
   3  -7   3  111.39    9.80
   3  -7   3  111.39   10.00
  -3  -7  -3  117.79   10.40
  -3   7  -3  115.39   10.30
   3   7   3  133.79   19.90
   3   7   3  118.39    9.80
   5  -7   3  203.38   16.40
   5  -7   3  200.98   16.70
  -5  -7  -3  215.68   17.20
  -5  -7  -3  254.47   31.60
  -5   7  -3  181.18   16.30
   5   7   3  217.08   16.70
   7  -7   3   15.10    2.00
  -7  -7  -3   26.10   14.70
  -7  -7  -3   13.40    2.40
  -7  -7  -3   15.40    2.10
   7  -7   3   13.40    2.10
   7   7   3   14.60    2.30
   7   7   3   10.60    4.40
  -7   7  -3   13.80    2.10
  -7   7  -3    9.90   12.00
  -9  -7  -3  288.77   22.90
  -9  -7  -3  288.37   22.10
   9  -7   3  267.57   22.10
   9  -7   3  282.47   21.90
   9   7   3  255.67   26.60
   9   7   3  286.57   22.10
  11  -7   3   43.20    4.20
  11  -7   3   43.20    4.30
 -11  -7  -3   42.40    4.80
 -11  -7  -3   58.69   25.20
 -11  -7  -3   48.20    4.50
  11   7   3   42.00    8.40
  11   7   3   52.19    4.50
 -11   7  -3    5.60   20.20
 -13  -7  -3    2.10    1.00
 -13  -7  -3    0.90    1.20
  13  -7   3    1.70    0.80
  13  -7   3    0.30    0.60
  13   7   3    6.30    7.50
  13   7   3    1.20    0.80
  13   7   3   -2.90    3.40
 -15  -7  -3    2.30    0.90
 -15  -7  -3    1.70    1.00
  15  -7   3    0.50    0.50
  15  -7   3    0.40    0.60
  15   7   3   -8.40    8.20
  15   7   3   -2.10    3.50
  15   7   3    0.70    0.80
 -17  -7  -3    1.80    1.00
 -17  -7  -3    1.00    1.20
  17   7   3    1.90    0.90
 -19  -7  -3    5.00    1.40
  19  -7   3    5.30    1.10
  19   7   3    5.50    1.30
 -19   7  -3    4.90    1.60
  21  -7   3    1.20    0.50
  21  -7   3    0.20    0.30
 -21  -7  -3    0.40    0.80
 -21  -7  -3    0.20    0.70
 -21   7  -3    1.30    1.00
  21   7   3    0.00    0.70
  23  -7   3    3.70    0.80
 -23  -7  -3    4.20    1.10
  23  -7   3    3.10    0.80
  23   7   3    4.70    1.00
 -23   7  -3    6.90    1.50
  25  -7   3   -0.10    0.30
 -25  -7  -3   -0.20    0.60
 -25  -7  -3    1.00    0.60
  25  -7   3    0.50    0.70
  25   7   3   -0.20    0.50
  27  -7   3    4.60    0.80
 -27  -7  -3    6.10    0.80
 -27  -7  -3    4.80    1.00
  27  -7   3    6.10    0.90
 -27   7  -3    6.40    1.10
  29  -7   3    5.50    1.60
  28  -8  -3    2.00    0.50
  28  -8  -3    2.00    1.60
 -28  -8   3    2.80    0.90
  28   8  -3    3.20    0.70
 -26  -8   3    3.30    1.10
  26  -8  -3    2.30    0.50
  26   8  -3    1.40    0.60
  24  -8  -3   60.09    5.10
  24  -8  -3   55.99    5.30
 -24  -8   3   63.99    6.10
  24   8  -3   68.69    5.40
 -22  -8   3   35.90    4.30
  22  -8  -3   34.60    3.30
  22   8  -3   42.10    3.60
  20  -8  -3   34.80    3.20
  20  -8  -3   29.80    3.20
 -20  -8   3   37.20    4.30
  20   8  -3   40.60    3.50
  18  -8  -3    1.80    0.60
 -18  -8   3    1.30    1.10
  18  -8  -3    1.40    1.10
  18   8  -3    0.90    0.80
  16  -8  -3    8.70    1.40
  16  -8  -3   10.60    1.50
 -16  -8   3    9.10    2.20
  16   8  -3   12.40    1.80
 -14  -8   3  322.77   25.80
  14  -8  -3  327.07   24.50
  14  -8  -3  264.67   24.50
  14   8  -3  342.87   24.70
  12  -8  -3   36.30    3.80
  12  -8  -3   43.30    3.90
 -12  -8   3   43.80    4.90
  12   8  -3   42.20    4.10
  10  -8  -3   93.29    8.20
 -10  -8   3  100.89    9.20
  10  -8  -3   83.29    8.20
  10  -8  -3  148.39   27.10
 -10   8   3  109.89    8.60
  10   8  -3  102.99    8.40
  10   8  -3   96.39    9.00
  -8  -8   3   10.40    2.10
   8  -8  -3   10.60   17.50
  -8  -8   3    8.80    2.20
   8  -8  -3   11.50    1.70
   8  -8  -3   10.90    1.70
  -8   8   3   14.20    2.30
   8   8  -3   15.00    2.10
  -8   8   3    2.10   16.50
  -6  -8   3   25.10    3.40
   6  -8  -3   26.20    2.90
   6  -8  -3   27.80    2.80
   6  -8  -3   -8.30   16.60
  -6  -8   3   25.80    3.30
   6   8  -3   25.60    2.90
   6   8  -3    5.80   12.30
  -6   8   3   14.80   15.50
  -4  -8   3   17.60    2.80
   4  -8  -3   18.90    2.40
  -4  -8   3   18.20    2.70
   4  -8  -3   -4.80   20.80
   4  -8  -3   20.00    2.40
   4   8  -3   20.50    2.50
  -4   8   3   19.00    2.70
   4   8  -3   18.80   11.00
  -4   8   3   17.30   12.70
   2  -8  -3   -7.80   15.50
  -2  -8   3    1.90    1.20
  -2   8   3   -7.80    8.70
  -2   8   3    2.40    1.10
   2   8  -3   -5.60   10.80
   0  -8  -3   33.80    4.00
   0  -8   3   39.50    4.00
   0  -8  -3   40.00    3.90
   0  -8  -3   70.39   23.50
   0  -8   3   37.10    4.10
   0   8   3   37.20    4.00
   0   8   3   30.60   13.50
   0   8  -3   41.80    3.90
   2  -8   3   42.60    4.30
   2  -8   3   39.30    4.10
  -2  -8  -3   40.40    4.40
  -2  -8  -3   44.40    4.20
  -2  -8  -3   51.59   28.60
   2   8   3   44.90    4.30
   2   8   3   23.40   12.60
  -2   8  -3   41.10    4.10
  -4  -8  -3   61.49    6.00
   4  -8   3   65.99    5.60
  -4  -8  -3   64.79    5.70
   4  -8   3   61.79    5.80
   4   8   3   38.00   14.00
  -4   8  -3   60.89    5.60
   4   8   3   62.79    5.80
   6  -8   3    0.40    0.60
   6   8   3    7.60   11.00
  -6   8  -3   23.60   24.10
  -6   8  -3    0.60    0.80
   6   8   3    2.00    1.10
  -8  -8  -3   16.30    2.50
   8  -8   3   13.20    2.20
   8  -8   3   16.70    2.20
  -8  -8  -3   18.90    2.30
  -8   8  -3    7.40   26.30
   8   8   3   18.90   10.60
   8   8   3   16.40    2.50
 -10  -8  -3    0.80    1.10
  10  -8   3    2.00    0.90
  10  -8   3    1.90    0.80
 -10  -8  -3    2.60    1.00
  10   8   3    2.70    1.30
  12  -8   3    1.00    0.70
 -12  -8  -3    0.40    0.80
  12  -8   3    0.50    0.50
 -12  -8  -3   -0.20    0.80
  12   8   3    0.90    0.90
  14  -8   3    1.30    0.70
 -14  -8  -3    0.30    0.70
  14  -8   3    0.20    0.40
 -14  -8  -3   -0.20    0.80
  14   8   3   -0.50    0.70
 -16  -8  -3    4.20    1.10
  16  -8   3    3.90    0.90
 -16  -8  -3    3.20    1.10
  16  -8   3    3.30    0.90
  16   8   3    7.20    1.30
 -16   8  -3    6.90    2.10
  18  -8   3    0.70    0.50
  18  -8   3    0.20    0.60
 -18  -8  -3    1.40    0.70
 -18  -8  -3    1.80    0.80
  18   8   3    1.50    0.70
 -18   8  -3    1.40    1.10
  20  -8   3   20.50    2.10
 -20  -8  -3   22.40    2.60
  20  -8   3   19.90    2.20
  22  -8   3    0.60    0.40
  22  -8   3    0.30    0.50
 -22  -8  -3    1.30    0.60
 -22  -8  -3    0.60    0.60
 -22   8  -3    0.40    0.70
  22   8   3   -0.30    0.60
 -24  -8  -3    4.40    0.80
  24  -8   3    5.60    0.80
  24  -8   3    4.70    0.90
  24   8   3    6.90    1.10
  25  -9  -3    0.80    1.10
  25  -9  -3    1.10    0.40
 -25  -9   3    0.80    0.50
  25   9  -3    1.80    0.50
 -25   9   3    1.70    0.80
  23  -9  -3   -0.40    1.20
  23  -9  -3    0.30    0.30
 -23  -9   3    0.60    0.50
  23   9  -3    0.80    0.50
 -21  -9   3   14.10    2.10
  21  -9  -3   15.10    1.60
  21   9  -3   14.60    1.70
  19  -9  -3   30.20    2.90
  19  -9  -3   23.70    2.30
  17  -9  -3   50.39    3.90
  17  -9  -3   39.40    3.70
  17  -9  -3   37.60    4.70
 -17  -9   3   49.00    4.70
 -15  -9   3   45.10    4.60
  15  -9  -3   45.00    3.90
  15  -9  -3   34.40    4.80
  15   9  -3   48.10    4.10
 -13  -9   3    2.90    1.10
  13  -9  -3    3.00    0.80
  13   9  -3    2.60    1.00
  11  -9  -3    0.00    0.40
 -11  -9   3    0.70    0.70
 -11  -9   3   -1.60    1.60
  11   9  -3   -0.20    0.70
   9  -9  -3   41.50    3.70
   9  -9  -3   33.10    3.60
  -9  -9   3   32.50    3.90
  -9  -9   3   38.20    4.30
  -9   9   3   42.40    4.10
   9   9  -3   42.50    3.90
   9   9  -3   42.40    4.50
   7  -9  -3    9.70    1.60
  -7  -9   3   11.30    1.90
   7  -9  -3   10.90    1.70
  -7  -9   3   12.00    2.10
   7   9  -3   14.70    2.10
   7   9  -3   11.20    2.30
  -7   9   3   13.00    2.40
  -5  -9   3   24.60    2.90
   5  -9  -3   22.70    2.50
   5  -9  -3   17.10    2.30
  -5  -9   3   18.10    2.80
   5   9  -3   23.70    3.20
   5   9  -3   22.50    2.70
  -5   9   3   21.90    2.90
   3  -9  -3   24.20    2.70
  -3  -9   3   24.20    3.00
  -3  -9   3   21.50    3.20
   3  -9  -3   24.00    2.70
  -3   9   3   23.30    3.10
   3   9  -3   27.10    2.90
   1  -9  -3   -0.10    0.60
  -1  -9   3    2.10    0.80
   1  -9  -3   -0.30    0.70
   1   9  -3    0.90    1.00
  -1   9   3    0.80    1.00
   1  -9   3   20.60    2.50
   1  -9   3   18.10    2.60
  -1  -9  -3   18.50    2.40
  -1  -9  -3   18.00    2.40
   1   9   3   21.60    2.70
  -1   9  -3   18.90    2.60
   3  -9   3    2.10    0.80
  -3  -9  -3    2.70    0.90
  -3  -9  -3    1.40    0.80
   3  -9   3    4.80    1.10
   3   9   3    2.70    1.20
  -3   9  -3    0.80    1.10
  -5  -9  -3   23.10    2.80
   5  -9   3   26.10    2.90
   5  -9   3   24.00    2.80
   5   9   3   28.60    3.10
  -7  -9  -3    3.60    1.10
   7  -9   3    2.60    0.80
   7  -9   3    5.30    1.20
  -7  -9  -3    3.30    1.00
   7   9   3    4.30    1.30
   9  -9   3    0.40    0.80
   9  -9   3    1.10    0.60
  -9  -9  -3    1.00    0.60
  -9  -9  -3    0.50    0.70
   9   9   3    0.60    0.70
  11  -9   3    1.00    0.80
  11  -9   3    0.20    0.50
 -11  -9  -3    0.40    0.70
 -11  -9  -3    0.90    0.60
  11   9   3    0.20    0.80
  13  -9   3    0.00    0.70
 -13  -9  -3   -0.10    0.60
  13  -9   3    0.10    0.40
 -13  -9  -3   -0.20    0.50
  13   9   3    0.20    0.80
 -13   9  -3    0.80    1.10
  15  -9   3    1.70    1.10
  15  -9   3    0.20    0.30
 -15  -9  -3    0.30    0.50
 -15  -9  -3    0.50    0.60
 -15   9  -3    1.50    1.90
  15   9   3    0.70    0.70
 -17  -9  -3    1.20    0.60
  17  -9   3    2.00    0.60
  17  -9   3    0.60    0.40
 -17  -9  -3    0.50    0.50
  17   9   3    0.70    0.60
 -17   9  -3    1.00    1.00
  19  -9   3   -0.10    0.40
 -19  -9  -3    0.80    0.40
  19  -9   3    0.20    0.30
 -19  -9  -3   -0.60    0.40
  19   9   3    0.00    0.50
 -19   9  -3   -0.20    0.70
 -21  -9  -3    1.20    0.50
  21  -9   3    1.20    0.40
 -21   9  -3    2.50    0.70
  21   9   3    1.00    0.70
  18 -10  -3    3.10    1.50
 -18 -10   3    6.40    1.10
  18 -10  -3    7.20    0.80
  18  10  -3    5.50    1.00
  16 -10  -3   -0.20    0.30
  16 -10  -3    0.80    0.80
  16 -10  -3   -0.90    1.10
 -16 -10   3    0.30    0.40
  16  10  -3    0.90    0.60
 -14 -10   3    8.30    1.40
  14 -10  -3    5.30    1.40
  14 -10  -3    6.00    1.00
  14  10  -3    8.40    1.30
 -12 -10   3    8.90    1.40
  12 -10  -3    3.90    1.50
  12 -10  -3    6.70    1.10
  12  10  -3    5.80    1.10
 -10 -10   3   21.70    2.50
  10 -10  -3   18.40    1.80
  10 -10  -3   14.20    1.80
   8 -10  -3   -0.30    0.30
  -8 -10   3    0.30    0.60
   8  10  -3    0.20    0.80
   6 -10  -3    2.50    0.60
   6 -10  -3    1.10    0.60
  -6 -10   3    3.70    1.00
   6  10  -3    4.80    1.40
   6  10  -3    2.80    1.00
   4 -10  -3   32.00    3.40
   4 -10  -3   33.70    3.30
  -4 -10   3   44.30    3.80
   4  10  -3   40.80    3.70
   2 -10  -3   19.30    2.00
  -2 -10   3   19.70    2.30
   2 -10  -3   16.20    2.00
  -2  10   3   15.10    3.20
   2  10  -3   24.40    3.50
   2  10  -3   19.70    2.50
   0 -10  -3    0.20    0.40
   0 -10  -3   -0.20    0.50
   0 -10   3    1.00    0.90
   0 -10   3    0.80    0.50
   0  10  -3   -0.30    0.80
   0  10  -3    1.10    1.00
   2 -10   3   33.70    3.20
   2 -10   3   30.90    3.00
  -2 -10  -3   29.20    2.90
   2  10   3   31.00    3.40
   4 -10   3   51.49    4.40
   4 -10   3   49.30    4.50
  -4 -10  -3   45.30    4.20
   4  10   3   50.19    4.60
  -6 -10  -3    1.90    0.60
   6 -10   3    1.90    0.80
   6 -10   3    1.70    1.30
  -6 -10  -3    1.60    0.80
  -6  10  -3    3.30    2.30
   6  10   3    2.50    1.00
   8 -10   3    0.50    0.40
   8 -10   3    1.40    0.70
  -8 -10  -3    0.70    0.40
  -8 -10  -3    0.90    0.50
  -8  10  -3    1.70    1.00
   8  10   3    1.80    0.80
 -10 -10  -3   12.40    1.30
  10 -10   3   13.50    1.50
  10 -10   3    9.40    1.40
  10  10   3   12.50    1.70
 -12 -10  -3   32.40    2.90
  12 -10   3   33.30    3.10
  12  10   3   37.40    3.20
 -14 -10  -3   -0.40    0.30
  14 -10   3    0.20    0.30
 -14  10  -3   -0.30    0.60
  14  10   3   -0.10    1.10
   7 -11  -3   22.50    3.20
   5 -11  -3   13.90    1.60
  -5 -11   3   19.40    1.70
   5 -11  -3   15.70    2.30
   3 -11  -3    4.50    1.30
  -3 -11   3    5.80    0.90
   3 -11  -3    5.50    0.90
  -1 -11   3   10.00    1.20
   1 -11  -3    9.90    1.20
   1 -11   3    4.70    0.80
  -1 -11  -3    4.50    0.80
  -1  11  -3    6.60    1.40
   3  11   3    0.70    0.60
  42   0  -4    2.10    1.60
  42   0  -4    1.00    0.40
  40   0  -4   15.20    3.90
  40   0  -4   22.60    2.10
  38   0  -4    5.00    3.00
  38   0  -4    6.10    1.20
 -36   0   4  250.57   29.40
  36   0  -4  230.78   22.00
  36   0  -4  225.98   18.20
  34   0  -4   29.40    7.50
 -34   0   4   50.29   11.50
  32   0  -4   38.20    3.60
  32   0  -4   40.70    6.70
 -32   0   4   38.50   11.50
 -30   0   4    4.10    5.50
  28   0  -4  139.69   11.00
  26   0  -4   89.29    7.40
  26   0  -4   91.29    7.40
 -26   0   4  107.49   15.40
  24   0  -4  569.44   48.90
 -24   0   4  748.93   57.69
 -22   0   4  169.68   18.90
  22   0  -4  142.99   12.90
  22   0  -4  192.38   14.30
 -20   0   4 1845.32  149.29
  20   0  -4 1950.01  144.89
  18   0  -4   70.19    6.10
 -18   0   4   54.89    8.80
 -18   0   4   39.10   19.30
  16   0  -4 1674.13  114.09
 -16   0   4 1307.97  116.69
  14   0  -4   96.29    7.50
 -14   0   4   75.59    9.50
 -12   0   4  765.42   63.29
  12   0  -4  831.12   61.09
  10   0  -4  857.71   68.49
 -10   0   4  897.51   67.39
   8   0  -4    0.10    2.30
   6   0  -4 1680.03  130.09
   4   0  -4 4037.60  308.57
   2   0  -4    4.90    3.30
   2   0  -4    2.80    0.80
   2   0  -4    2.00    0.80
   0   0  -4 2308.57  189.78
   0   0  -4 2483.65  190.18
   0   0  -4 2702.13  193.48
  -2   0  -4  648.74   54.99
   2   0   4  805.12   54.59
  -2   0  -4  654.63   55.49
   4   0   4  185.68   13.80
  -4   0  -4  157.08   16.30
  -4   0  -4  130.49   14.80
  -6   0  -4  683.93   54.89
  -6   0  -4  631.64   53.69
  -8   0  -4    3.00    2.70
  -8   0  -4    3.60    3.70
  -8   0  -4    2.40    2.90
  10   0   4  532.85   39.40
 -10   0  -4  432.66   42.70
 -10   0  -4  499.75   44.00
 -12   0  -4  109.09   14.70
  12   0   4  107.09    9.90
 -12   0  -4  100.39   14.40
 -14   0  -4  250.37   27.40
  14   0   4  253.87   21.50
 -14   0  -4  260.77   27.60
 -16   0  -4    3.50    3.80
 -16   0  -4    0.40    5.40
  16   0   4    0.00    1.20
  18   0   4  303.17   25.80
 -18   0  -4  332.07   36.60
  18   0   4  339.77   27.70
 -18   0  -4  341.17   36.00
 -20   0  -4  206.68   28.20
  20   0   4  248.88   17.70
  20   0   4  199.98   19.90
 -20   0  -4  232.48   17.80
  20   0   4  216.98   17.70
 -20   0  -4  219.08   29.70
 -22   0  -4   77.09    6.40
  22   0   4   71.09    6.10
 -22   0  -4   69.49   16.00
  22   0   4   54.29    8.30
 -22   0  -4   99.39   21.30
  22   0   4   71.09    6.10
  24   0   4    1.10    0.60
  24   0   4    2.70    3.30
 -24   0  -4   -7.40    6.80
 -24   0  -4    1.30    0.70
  24   0   4    1.80    0.60
 -24   0  -4   -4.20   12.80
 -26   0  -4   40.70   13.20
  26   0   4   43.00    4.10
 -26   0  -4   45.40    4.30
  26   0   4   42.60    4.10
 -28   0  -4    0.50    0.60
 -28   0  -4   -6.30    6.50
  28   0   4    0.40    0.50
  30   0   4    3.60    1.00
  30   0   4    3.20    0.90
 -30   0  -4    4.70    1.10
 -30   0  -4   -1.40    5.80
  32   0   4   18.30    2.20
 -32   0  -4   17.30    2.10
  32   0   4   15.40    1.90
  34   0   4    0.80    0.50
 -34   0  -4    0.70    0.40
 -34   0  -4    1.10    0.60
  34   0   4    1.40    0.50
  36   0   4   26.00    2.30
  41  -1  -4    3.00    2.00
  41  -1  -4    6.30    0.90
  41   1  -4    6.20    1.00
  41   1  -4    4.30    2.30
  39  -1  -4    3.60    2.60
  39  -1  -4    2.70    0.70
  39   1  -4    0.10    2.00
  39   1  -4    1.90    0.70
  37  -1  -4   74.69    6.10
  37  -1  -4   79.09    9.60
 -37   1   4   53.69   13.80
  37   1  -4   76.19    6.20
  37   1  -4   68.69    9.50
  35  -1  -4    0.10    0.40
  35  -1  -4    2.60    2.10
 -35  -1   4   -9.00    6.70
 -35   1   4   -4.10    4.60
  35   1  -4    1.20    1.60
  35   1  -4    0.10    0.50
 -33  -1   4   33.10   10.20
  33  -1  -4   41.00    3.50
 -33   1   4   51.09   12.60
  33   1  -4   28.20    6.10
  33   1  -4   37.90    3.60
  31  -1  -4    0.60    1.80
 -31  -1   4    8.70    6.90
 -31   1   4    7.60    6.30
  31   1  -4    2.10    0.80
  31   1  -4    2.00    1.90
  29  -1  -4   89.19    7.20
 -29  -1   4   88.59   16.30
  29  -1  -4   75.79   10.60
  29  -1  -4   90.09    7.20
 -29   1   4  116.99   16.50
  29   1  -4   91.79   10.80
  29   1  -4   84.39    7.30
  27  -1  -4   35.50    2.80
  27  -1  -4   21.20    4.70
 -27  -1   4   41.10   10.00
  27  -1  -4   28.50    2.80
 -27   1   4   35.10    8.30
  27   1  -4   27.90    2.80
  27   1  -4   31.30    2.90
  25  -1  -4   17.40    3.30
 -25  -1   4   18.30    7.70
  25  -1  -4   19.20    1.80
  25  -1  -4   14.50    1.80
  25   1  -4   18.30    1.80
  25   1  -4   17.30    3.70
  25   1  -4   16.00    2.10
 -25   1   4   21.70    6.10
 -23  -1   4   44.30   10.10
  23   1  -4   42.80    4.20
 -23   1   4   42.90    9.00
  23   1  -4   50.49    5.70
 -21  -1   4  122.19   15.40
  21   1  -4  130.39   11.40
 -21   1   4  116.89   14.60
 -19  -1   4  132.29   15.90
 -19   1   4  147.39   16.10
  19   1  -4  159.58   13.00
 -17  -1   4   26.40    5.70
  17   1  -4   23.30    5.40
 -17   1   4   13.30   11.70
 -15  -1   4  310.97   28.40
  15   1  -4  355.46   26.40
  15   1  -4  320.77   28.20
 -15   1   4  333.17   29.10
 -13  -1   4   27.00    4.50
  13   1  -4   26.00    3.00
  13   1  -4   18.40    4.60
 -13   1   4   23.20    4.70
  11  -1  -4  201.18   18.30
  11   1  -4  209.78   19.00
  11   1  -4  215.28   16.90
   9  -1  -4  404.16   33.80
   9   1  -4  435.26   35.30
   7  -1  -4  466.15   35.30
   7   1  -4  419.96   35.30
   5  -1  -4   17.90    2.90
   5   1  -4   22.00    3.10
  -5   1   4   24.80    2.10
   5   1  -4   20.90    4.90
   3  -1  -4  894.11   74.79
   3   1  -4  913.51   74.29
  -3   1   4 1089.79   74.09
   3   1  -4  992.80   78.09
   1  -1  -4  258.17   22.50
   1   1  -4  238.48   21.80
   1   1  -4  315.77   26.50
  -1   1   4  296.47   21.50
  -1  -1  -4  208.58   17.50
   1   1   4  200.18   15.90
  -1   1  -4  183.68   16.60
  -1   1  -4  201.88   20.00
  -3  -1  -4  108.49   11.10
   3   1   4  119.49    9.30
  -3   1  -4  115.89   11.50
  -3   1  -4   89.79   10.00
  -3   1  -4   97.09   12.50
  -5  -1  -4   16.10    5.20
  -5  -1  -4   12.20    4.30
  -5   1  -4   27.50    6.20
  -5   1  -4   21.20    4.70
   5   1   4   19.40    2.60
  -7  -1  -4   63.09    8.60
   7   1   4   60.69    6.00
  -7   1  -4   71.39   10.00
  -7   1  -4   58.69   10.60
  -7   1  -4   42.50    8.00
  -9  -1  -4    3.50    3.20
   9  -1   4    6.80    2.00
  -9  -1  -4    7.60    4.30
   9   1   4    5.70    1.70
  -9   1  -4    2.20    2.40
  -9   1  -4    8.00    4.50
 -11  -1  -4   -7.10    5.60
 -11  -1  -4    1.00    3.60
  11  -1   4   -0.90    1.40
 -11   1  -4   -1.90    4.60
 -11   1  -4    5.50    2.80
 -11   1  -4   -3.40    4.40
 -13  -1  -4  116.79   15.60
  13  -1   4  111.99   10.50
 -13  -1  -4  103.39   16.60
 -13   1  -4   92.09   13.60
  13   1   4  107.69   10.30
 -13   1  -4   92.59   15.10
 -15  -1  -4   13.70    7.00
  15  -1   4   27.10    4.20
 -15  -1  -4   30.90    8.90
  15   1   4   26.90    4.10
 -15   1  -4   14.40    7.20
 -15   1  -4   17.20    5.70
  17  -1   4   77.69    6.40
 -17  -1  -4   66.09   14.20
 -17  -1  -4   77.89   15.10
 -17  -1  -4   70.29    6.50
  17  -1   4   65.79    8.10
  17   1   4   79.99    8.70
 -17   1  -4   83.39   14.20
 -17   1  -4   74.89    6.50
  17   1   4   84.09    6.40
 -17   1  -4   83.29   15.90
  19  -1   4   41.40    3.80
 -19  -1  -4   50.39   14.50
 -19  -1  -4   43.10   11.80
 -19  -1  -4   43.70    4.00
  19  -1   4   42.60    6.00
  19  -1   4   41.90    3.90
 -19   1  -4   42.10   10.40
  19   1   4   42.30    3.90
  19   1   4   37.10    6.10
 -19   1  -4   41.50    4.00
 -19   1  -4   73.19   18.30
 -21  -1  -4   22.20   12.90
  21  -1   4   16.30    1.80
 -21  -1  -4   17.80    2.00
  21  -1   4   13.00    2.00
 -21  -1  -4   15.30    7.80
 -21   1  -4   18.50    8.90
 -21   1  -4    5.40   11.00
 -21   1  -4   16.80    2.10
  21   1   4   13.70    3.80
  21   1   4   13.10    1.90
  21   1   4   16.80    1.90
 -23  -1  -4  209.98   16.80
  23  -1   4  204.58   16.50
 -23  -1  -4  212.38   31.20
  23  -1   4  207.08   16.60
 -23  -1  -4  174.08   28.60
 -23   1  -4  207.08   28.40
  23   1   4  192.88   19.70
 -23   1  -4  211.28   16.80
  23   1   4  244.18   17.50
  23   1   4  203.98   16.60
  25  -1   4   37.80    7.60
 -25  -1  -4   42.00    4.20
  25  -1   4   49.60    4.10
 -25  -1  -4   34.50   11.40
 -25  -1  -4   37.30   16.40
  25  -1   4   44.10    4.10
 -25   1  -4   46.10    4.30
 -25   1  -4   19.70   16.70
  25   1   4   43.70    4.10
  25   1   4   34.50    7.70
  25   1   4   44.20    4.10
 -25   1  -4   30.50   11.60
  27  -1   4    2.70    5.60
 -27  -1  -4   -1.20    6.20
  27   1   4   -3.50    4.10
 -27   1  -4   20.00   17.30
 -27   1  -4   11.20    7.70
  29  -1   4   34.20    3.40
 -29  -1  -4   34.10    3.40
  29  -1   4   31.80    3.30
 -29   1  -4   23.80    9.60
  29   1   4   33.70    3.40
 -29   1  -4   35.80    3.40
  29   1   4   35.20    3.50
 -31  -1  -4    1.00    0.60
  31  -1   4    0.30    0.40
  31  -1   4    0.10    0.60
 -31   1  -4    1.50    0.70
  31   1   4    0.40    0.70
  31   1   4    0.30    0.40
 -31   1  -4   -8.80    5.90
 -33  -1  -4    0.70    0.60
  33  -1   4    0.10    0.30
  33  -1   4    0.20    0.50
 -33   1  -4    1.10    0.50
  33   1   4   -0.20    0.30
  33   1   4    0.20    0.60
  33   1   4   -0.80    2.40
 -35  -1  -4    3.10    0.70
  35  -1   4    3.50    0.80
  35  -1   4    4.60    0.80
 -35  -1  -4    4.50    0.70
  35   1   4    4.60    0.80
 -35   1  -4    5.60    0.90
  35   1   4    5.10    0.90
  40  -2  -4   62.29    7.70
  40  -2  -4   60.99    5.00
  40   2  -4   59.89    5.00
  38  -2  -4    7.50    2.90
  38  -2  -4    7.00    1.10
  38   2  -4    3.50    2.60
  38   2  -4    6.00    1.10
  36  -2  -4    5.10    2.30
  36  -2  -4    7.10    1.20
  36  -2  -4    9.10    3.40
 -36   2   4   15.10    6.10
  36   2  -4    4.10    2.80
  36   2  -4    8.30    1.40
  34  -2  -4   11.50    3.00
 -34  -2   4    3.20    9.40
  34  -2  -4   16.20    1.80
 -34   2   4   15.80    7.00
 -34   2   4   15.80    2.70
  34   2  -4   16.70    1.90
  34   2  -4    7.10    3.60
 -32  -2   4   76.19   16.50
  32  -2  -4   37.00    6.10
  32  -2  -4   51.19    4.30
  32   2  -4   50.69    4.40
 -32   2   4   36.60   10.10
 -32   2   4   53.19    4.90
  32   2  -4   47.00    7.40
  30  -2  -4   60.29    5.20
  30  -2  -4   63.49    7.70
  30  -2  -4   65.49    5.30
 -30  -2   4   64.19   14.70
 -30   2   4   56.69   13.00
  30   2  -4   53.59    8.40
  30   2  -4   60.79    5.50
 -30   2   4   75.69    7.30
 -28  -2   4   83.39   14.80
  28  -2  -4   59.89    5.10
  28  -2  -4   60.49    5.00
  28  -2  -4   53.09    7.30
  28   2  -4   60.39    5.20
 -28   2   4   61.39   12.30
  28   2  -4   59.49    8.40
  26  -2  -4   17.30    1.90
 -26  -2   4   14.80    7.40
  26  -2  -4   21.80    2.00
  26   2  -4   18.00    2.00
  26   2  -4   19.70    4.40
 -26   2   4   19.30    6.50
  26   2  -4   24.90    4.60
  24  -2  -4  359.76   24.20
 -24  -2   4  326.47   32.60
  24  -2  -4  279.67   24.00
 -24   2   4  323.97   31.20
  24   2  -4  299.37   27.30
  24   2  -4  295.47   24.20
 -22  -2   4   73.09   11.30
  22  -2  -4   50.59    4.80
  22   2  -4   39.60    7.00
  22   2  -4   50.59    4.60
  22   2  -4   56.69    6.40
 -22   2   4   58.29    9.70
 -20  -2   4   53.09    9.60
  20   2  -4   30.50   10.70
  20   2  -4   49.90    5.80
 -20   2   4   47.80    8.20
 -18  -2   4   99.39   13.60
  18   2  -4  125.59   10.60
 -18   2   4  118.69   13.20
  18   2  -4   89.19   15.10
 -16  -2   4  532.95   43.50
  16  -2  -4  526.55   44.20
  16   2  -4  456.75   43.50
 -16   2   4  520.15   43.80
  16   2  -4  542.85   41.00
  14  -2  -4  145.49   14.80
  14   2  -4  134.09   14.20
 -14   2   4  132.39   14.10
  14   2  -4  125.69   11.70
  12  -2  -4   23.60    4.70
  12   2  -4   13.80    4.20
  12   2  -4   15.80    6.00
  10  -2  -4  178.18   15.70
  10   2  -4  141.39   16.30
  10   2  -4  163.98   13.90
  10   2  -4  171.68   16.40
   8  -2  -4    0.20    1.70
   8   2  -4    2.80    2.20
   8   2  -4    1.80    2.40
   6  -2  -4  444.06   35.00
  -6   2   4  402.86   32.80
   6   2  -4  410.96   36.70
   6   2  -4  453.05   35.20
   4  -2  -4  647.64   53.09
  -4   2   4  716.13   51.39
   4   2  -4  642.64   52.89
   2  -2  -4  550.54   46.80
   2   2  -4  566.54   46.50
  -2   2   4  633.44   45.20
   0  -2  -4 3108.29  246.38
   0   2  -4 3585.84  250.17
   0   2  -4 2927.01  245.78
   0   2   4 3268.07  244.48
  -2  -2  -4  410.56   34.90
  -2   2  -4  417.76   37.50
   2   2   4  428.56   32.50
  -2   2  -4  427.86   34.40
  -2   2  -4  379.16   34.00
  -4  -2  -4  260.37   22.70
   4   2   4  246.18   19.60
  -4   2  -4  206.78   21.20
  -4   2  -4  245.38   21.30
  -6  -2  -4 1193.78   93.69
  -6   2  -4 1172.78   94.79
  -6   2  -4 1089.59   91.89
   6   2   4 1213.78   90.19
  -8  -2  -4 1154.78   86.99
   8   2   4 1150.98   82.89
  -8   2  -4 1024.40   84.89
  -8   2  -4  921.61   86.49
 -10  -2  -4   -4.60    3.70
 -10   2  -4   -2.90    4.20
 -10   2  -4    1.30    3.30
  10   2   4    3.30    1.60
  12  -2   4  102.39   10.60
 -12  -2  -4  105.39   16.00
 -12  -2  -4  130.49   15.70
 -12   2  -4   93.59   13.70
  12   2   4  123.09   11.20
 -12   2  -4  105.49   15.10
 -12   2  -4   89.59   15.20
 -14  -2  -4  237.98   30.30
 -14  -2  -4  281.57   29.50
  14  -2   4  284.37   24.00
  14   2   4  284.27   23.90
 -14   2  -4  331.27   29.50
 -14   2  -4  227.98   29.20
 -16  -2  -4    5.90    4.30
  16  -2   4    4.60    2.60
 -16  -2  -4    9.50    1.40
  16  -2   4   10.10    1.30
 -16  -2  -4   17.30    8.90
 -16   2  -4   14.00    8.50
 -16   2  -4   18.20    5.70
  16   2   4    8.70    2.80
  16   2   4    9.40    1.30
  18  -2   4   43.70    6.90
 -18  -2  -4   62.39    5.10
 -18  -2  -4   41.70   11.20
  18  -2   4   50.59    4.80
 -18  -2  -4   45.80   12.40
  18  -2   4   67.09    5.10
 -18   2  -4   39.70   13.40
  18   2   4   62.39    7.90
 -18   2  -4   68.79   12.70
  18   2   4   50.29    4.90
  18   2   4   66.39    5.10
 -20  -2  -4    6.60    1.20
 -20  -2  -4   -0.70    5.80
 -20  -2  -4   19.70   13.40
  20  -2   4    6.70    2.70
  20  -2   4    5.60    1.10
 -20   2  -4    9.00    5.90
 -20   2  -4    4.60   10.00
  20   2   4    8.30    1.20
  20   2   4    6.50    1.20
  20   2   4    4.80    2.80
 -22  -2  -4   30.70   12.10
 -22  -2  -4   49.60   16.30
  22  -2   4   28.40    3.10
 -22  -2  -4   34.80    3.30
  22  -2   4   22.50    5.10
  22  -2   4   34.30    3.20
 -22   2  -4   20.50   13.90
  22   2   4   33.30    3.30
 -22   2  -4   32.10    3.30
 -22   2  -4   29.90   10.90
  22   2   4   25.30    6.30
  22   2   4   30.30    3.10
  24  -2   4   38.90    3.70
  24  -2   4   34.20    3.60
 -24  -2  -4   39.20    3.80
 -24  -2  -4   11.60   17.90
  24   2   4   30.90    6.90
  24   2   4   39.90    3.70
 -24   2  -4   41.40    3.90
 -24   2  -4   32.60   10.70
  24   2   4   37.20    3.70
 -26  -2  -4   -7.90   20.00
  26  -2   4   22.40    2.40
 -26  -2  -4   22.60    2.50
  26  -2   4   14.10    6.50
  26  -2   4   24.00    2.40
  26   2   4   10.60    5.30
 -26   2  -4   22.60    9.20
 -26   2  -4   21.60    2.60
  26   2   4   18.40    2.50
  26   2   4   22.10    2.40
 -28  -2  -4   23.30    2.70
  28  -2   4   21.50    2.60
  28  -2   4   27.60    2.60
 -28   2  -4   25.50   32.10
  28   2   4   23.80    2.60
  28   2   4   23.30    2.70
 -28   2  -4   25.20    2.80
 -30  -2  -4   15.20    2.00
  30  -2   4   13.90    1.90
  30  -2   4   15.60    2.00
 -30   2  -4   11.80    8.60
 -30   2  -4   17.20    2.10
  30   2   4   15.10    1.90
  30   2   4   19.90    2.20
 -32  -2  -4    2.60    0.80
  32  -2   4    1.90    0.70
  32  -2   4    2.00    0.60
  32   2   4    1.90    0.60
 -32   2  -4    2.50    0.70
  32   2   4    2.50    1.20
  34  -2   4    1.90    0.50
  34  -2   4    2.50    0.70
 -34  -2  -4    2.10    0.60
 -34   2  -4    2.60    0.70
  34   2   4    1.20    0.50
  34   2   4    2.60    0.90
 -36  -2  -4    0.60    0.30
  36  -2   4    0.00    0.40
  36  -2   4    0.40    0.30
 -36  -2  -4    0.90    0.40
 -36   2  -4    0.90    0.60
  36   2   4    0.20    0.50
  39  -3  -4    2.90    2.30
  39  -3  -4    7.70    1.00
  39   3  -4    6.40    1.10
  37  -3  -4   14.00    4.00
  37  -3  -4   14.60    1.60
  37   3  -4   15.10    1.80
  35  -3  -4   64.49    8.60
  35  -3  -4   45.60    6.60
  35  -3  -4   59.19    4.80
 -35   3   4   56.49   12.00
 -35   3   4   54.19    5.20
  35   3  -4   55.19    4.90
  33  -3  -4    3.00    1.90
  33  -3  -4    0.90    0.50
 -33   3   4   -0.10    0.90
  33   3  -4    1.40    0.70
 -33   3   4    0.00    4.50
  33   3  -4    3.20    2.60
  31  -3  -4    0.40    0.50
  31  -3  -4   -0.80    0.50
  31  -3  -4    0.50    1.60
 -31  -3   4   -1.20   11.20
 -31   3   4   -1.00    3.30
  31   3  -4   -1.10    2.10
  31   3  -4    0.60    0.60
 -31   3   4    2.80    1.20
  29  -3  -4    6.90    1.10
 -29  -3   4   14.40   10.40
  29  -3  -4    4.90    2.30
  29   3  -4    7.20    1.40
 -29   3   4    6.00    5.00
  29   3  -4    1.80    2.90
 -29   3   4    7.60    1.60
  27  -3  -4   94.59    7.80
 -27  -3   4   92.19   19.10
  27  -3  -4  111.39    8.40
  27   3  -4   61.99   15.60
  27   3  -4   95.79    8.00
 -27   3   4   95.59   15.50
  25  -3  -4   70.29    6.00
 -25  -3   4   83.99   17.70
  25  -3  -4   81.29    6.10
  25   3  -4   70.69    6.20
 -25   3   4   91.29   12.90
  25   3  -4   53.29    8.90
  23  -3  -4  168.08   14.30
 -23  -3   4  195.98   23.10
  23  -3  -4  211.48   14.40
  23   3  -4  141.89   18.50
  23   3  -4  173.78   14.40
 -23   3   4  217.68   21.80
  23   3  -4  181.18   17.10
 -21  -3   4   10.30    6.40
  21  -3  -4    7.60    1.10
  21  -3  -4    6.40    1.00
 -21   3   4    3.40    2.80
  21   3  -4    2.50    5.40
  21   3  -4    6.30    2.50
  21   3  -4    7.10    1.10
  19  -3  -4   36.10    3.20
 -19  -3   4   36.10    8.30
  19  -3  -4   33.80    8.40
 -19   3   4   46.30    8.00
  19   3  -4   34.20    3.20
  19   3  -4   25.10    7.10
  19   3  -4   47.40    5.60
 -17  -3   4  127.99   16.00
  17  -3  -4  138.09   16.20
  17   3  -4  119.99   15.00
 -17   3   4  147.99   15.90
  17   3  -4  136.39   12.70
  15  -3  -4   75.39   10.80
 -15  -3   4   65.59   11.30
  15   3  -4   65.99    9.90
  15   3  -4   75.89    7.90
 -15   3   4   76.89    9.90
  13  -3  -4   23.10    6.10
 -13  -3   4   12.70    5.40
  13   3  -4   11.80    4.80
  13   3  -4   19.60    3.40
  13   3  -4   26.50    8.70
  11  -3  -4   76.29   13.20
  11   3  -4   78.79   10.70
  11   3  -4   80.49   12.00
  11   3  -4   86.39    8.30
   9  -3  -4   23.90    5.30
   9   3  -4   13.60    4.70
   9   3  -4   21.50    6.50
   7  -3  -4  238.58   21.50
   7   3  -4  223.98   22.60
   7   3  -4  233.18   22.00
   5  -3  -4  304.67   26.50
   5   3  -4  314.37   28.40
   5   3  -4  299.77   26.70
  -5   3   4  284.97   23.70
   3  -3  -4    9.50    3.30
   3   3  -4    1.90    3.00
   3   3  -4    7.90    4.10
  -3   3   4    5.80    1.60
   1  -3  -4  131.69   14.00
   1   3  -4  111.09   13.70
   1   3  -4  167.78   17.40
  -1   3   4  138.49   11.80
  -1  -3  -4 1324.07  109.99
  -1   3  -4 1508.85  108.89
   1   3   4 1356.96  107.29
  -3  -3  -4  107.59   12.20
  -3   3  -4   88.29   13.40
   3   3   4  104.89    9.30
  -3   3  -4   86.79    9.60
  -5  -3  -4  150.98   16.30
   5  -3   4  171.98   22.70
   5   3   4  133.69   12.80
  -5   3  -4  122.59   13.70
  -5   3  -4  153.38   17.50
  -7   3  -4    4.70    4.40
  -7   3  -4    9.80    3.90
   7   3   4    6.60    2.00
   9  -3   4  401.36   41.00
  -9   3  -4  409.26   40.80
   9   3   4  510.75   37.00
  -9   3  -4  443.36   38.40
 -11  -3  -4  623.34   52.39
 -11   3  -4  527.85   48.80
  11   3   4  573.54   46.60
 -13  -3  -4  252.77   26.40
  13  -3   4  196.08   20.10
 -13   3  -4  224.88   24.00
 -13   3  -4  225.58   25.40
  13   3   4  258.87   21.70
  15  -3   4   43.90    6.60
 -15  -3  -4   53.79   12.70
 -15  -3  -4   43.40    4.60
  15  -3   4   48.30    4.60
 -15   3  -4   34.50   11.50
  15   3   4   51.09    7.00
  15   3   4   52.29    4.40
 -15   3  -4   37.70    8.90
 -15   3  -4   51.89   13.80
 -17  -3  -4   -1.10    0.50
  17  -3   4    3.00    2.30
  17  -3   4    1.60    0.60
 -17  -3  -4  -10.70    7.30
  17  -3   4    0.90    0.50
  17   3   4    1.40    0.80
  17   3   4    0.50    0.40
 -17   3  -4    5.30   11.10
  17   3   4   -0.80    2.30
 -17   3  -4  -14.70    9.50
 -17   3  -4    1.80    3.80
  19  -3   4   11.50    1.80
 -19  -3  -4    6.60   10.20
 -19  -3  -4   12.80    1.80
  19  -3   4    5.70    4.80
  19  -3   4   12.20    1.70
  19   3   4   10.60    3.60
 -19   3  -4   15.20    6.90
  19   3   4   14.50    1.70
  19   3   4   15.60    1.90
 -19   3  -4    5.60   10.10
  21  -3   4   40.30    3.80
 -21  -3  -4   53.69   17.40
 -21  -3  -4   35.80    3.80
  21  -3   4   43.70    3.80
  21   3   4   36.00    7.00
 -21   3  -4   57.89   21.30
 -21   3  -4   48.00   11.90
  21   3   4   38.70    3.80
 -23  -3  -4   -0.60    0.70
 -23  -3  -4    3.90   25.10
  23  -3   4   -0.50    0.50
  23  -3   4   -3.00    3.50
  23  -3   4    0.10    0.50
  23   3   4   -3.50    2.70
  23   3   4    0.20    0.50
 -23   3  -4    4.30   21.20
 -23   3  -4    0.70    0.60
 -23   3  -4   -3.00    5.30
  23   3   4    1.60    0.80
 -25  -3  -4   84.09    7.00
  25  -3   4   77.99    6.80
  25  -3   4   83.89    6.80
  25   3   4   76.29    6.90
 -25   3  -4  104.19   17.50
  25   3   4   72.39    6.80
  25   3   4   55.19   11.30
 -25   3  -4   85.79    7.00
  27  -3   4   51.69    4.80
  27  -3   4   54.29    4.70
 -27  -3  -4   52.59    4.90
 -27   3  -4   53.29    4.90
  27   3   4   52.39    5.00
 -27   3  -4   67.89   14.60
  27   3   4   50.39    4.80
 -27   3  -4    6.60   36.20
 -29  -3  -4   48.60    4.30
  29  -3   4   43.10    4.10
  29  -3   4   41.70    4.10
  29   3   4   49.30    4.30
 -29   3  -4   44.30    4.20
  29   3   4   43.00    4.10
 -31  -3  -4   32.80    3.80
  31  -3   4   37.90    3.40
  31  -3   4   35.80    3.40
 -31  -3  -4   32.60    3.40
  31   3   4   35.90    3.30
  31   3   4   35.70    4.20
 -31   3  -4   41.90    3.60
  33  -3   4   19.90    2.00
  33  -3   4   15.70    1.80
  33   3   4   19.20    2.10
 -33   3  -4   18.70    2.00
  35  -3   4    0.10    0.30
 -35  -3  -4    0.00    0.60
  35  -3   4    1.30    0.40
 -35  -3  -4    0.40    0.30
  35   3   4    1.10    0.50
 -35   3  -4    0.50    0.40
  38  -4  -4   50.69    4.20
  38  -4  -4   48.40    6.80
  38   4  -4   52.79    4.30
  36  -4  -4    7.60    2.90
  36  -4  -4    5.50    2.20
  36  -4  -4    7.70    1.10
  36   4  -4    9.60    1.30
 -36   4   4    5.00    2.10
  34  -4  -4   12.20    1.40
  34  -4  -4   14.00    4.50
 -34   4   4   13.60    2.10
 -34   4   4   12.00    8.70
  34   4  -4    8.10    1.50
  32  -4  -4   -0.60    1.50
  32  -4  -4    0.70    0.50
  32   4  -4    0.90    0.60
 -32   4   4    3.00    1.10
 -32   4   4    1.40    4.60
  30  -4  -4   32.10    3.00
  30  -4  -4   30.10    5.30
  30   4  -4   32.90    3.20
 -30   4   4   32.30    3.40
 -30   4   4   22.90    8.10
  28  -4  -4   48.80    4.20
  28  -4  -4   49.70    4.10
  28   4  -4   47.20    4.40
 -28   4   4   31.90    8.70
  26  -4  -4    9.20    1.20
  26  -4  -4    7.50    1.20
  26   4  -4    3.80    3.90
  26   4  -4    7.50    1.30
 -26   4   4    8.90    4.80
  26   4  -4   10.70    4.70
  24  -4  -4    0.50    0.40
 -24   4   4   -1.30    3.20
  24   4  -4   -6.40    3.40
  24   4  -4    0.10    0.60
  24   4  -4    9.20   11.40
  24   4  -4   -0.10    2.80
  22  -4  -4    2.70    0.70
  22  -4  -4    3.20    0.70
 -22   4   4   -1.10    3.00
  22   4  -4    2.90    7.00
  22   4  -4    2.70    2.60
  22   4  -4    2.20    0.80
  20  -4  -4    0.40    0.40
  20  -4  -4   -2.40    5.70
  20   4  -4    1.30    0.60
  20   4  -4    4.60    5.00
  20   4  -4   -2.30    1.90
 -20   4   4    5.70    3.20
  18  -4  -4   19.30    7.10
  18  -4  -4   31.40    2.80
  18   4  -4   26.20    8.90
 -18   4   4   37.50    7.90
  18   4  -4   29.40    3.00
  18   4  -4   31.20    5.40
  16  -4  -4    1.70    0.50
  16  -4  -4    6.10    4.90
  16   4  -4    3.50    3.80
 -16   4   4    1.10    2.50
  14  -4  -4   39.20    9.50
 -14   4   4   31.80    7.30
  14   4  -4   34.00    5.30
  14   4  -4   38.90    7.70
  12  -4  -4    9.20    4.30
  12   4  -4    3.80    3.10
 -12   4   4    6.40    3.80
  10  -4  -4   21.50    6.30
  10   4  -4   11.30    4.60
  10   4  -4   10.80   13.20
   8  -4  -4  294.67   25.70
   8   4  -4  262.97   26.80
   8   4  -4  223.78   29.60
   6  -4  -4 1057.59   86.49
   6   4  -4 1015.80   92.09
   6   4  -4 1144.69   90.19
   4  -4  -4  684.93   53.29
   4   4  -4  564.84   53.39
  -4   4   4  573.64   47.40
  -2   4   4  868.41   69.69
   2   4  -4  958.00   74.79
   2   4  -4  861.61   75.89
   0  -4   4   74.69   13.10
   0  -4  -4  105.99   14.70
   0   4   4   75.99    8.10
   0   4  -4   73.09   13.10
  -2  -4  -4  725.63   56.49
   2  -4   4  620.34   58.29
  -2   4  -4  621.74   57.69
   2   4   4  640.34   51.89
  -4  -4  -4  251.87   24.10
   4  -4   4  233.88   24.60
  -4   4  -4  208.08   19.60
   4   4   4  210.48   19.40
  -6  -4  -4   13.50    5.80
   6  -4   4   10.40    8.80
   6   4   4   16.80    3.50
  -6   4  -4   11.50    5.70
  -6   4  -4    6.30    6.00
  -8  -4  -4 1955.40  143.49
   8   4   4 1727.03  137.29
  -8   4  -4 1643.44  138.19
 -10   4  -4  955.30   75.79
  10   4   4  835.02   70.79
 -10   4  -4  893.71   79.49
  10   4   4 1036.00   74.29
 -12  -4  -4  375.76   31.50
 -12  -4  -4  485.85   42.50
  12  -4   4  428.86   31.60
  12   4   4  404.76   32.30
  12   4   4  413.96   35.00
 -12   4  -4  353.26   39.60
 -14  -4  -4   59.79    5.50
 -14  -4  -4   69.59   13.90
  14  -4   4   69.89    5.60
 -14   4  -4   54.49   11.40
  14   4   4   63.19    5.80
  14   4   4   63.99    5.50
  14   4   4   58.09    8.70
 -16  -4  -4    6.70    1.30
  16  -4   4    7.00    1.40
 -16  -4  -4   -2.40   10.80
  16  -4   4    1.40    3.00
 -16   4  -4   -4.10   13.00
  16   4   4    8.40    1.20
  16   4   4    9.00    3.50
 -16   4  -4   15.40    6.60
  16   4   4    5.10    1.20
 -16   4  -4    0.10    9.20
  18  -4   4    7.60    3.80
  18  -4   4    3.10    1.00
 -18  -4  -4   15.10   11.20
 -18  -4  -4    1.70    0.70
  18  -4   4    1.30    0.80
  18   4   4    3.10    3.60
 -18   4  -4   -4.10    4.70
  18   4   4    1.90    0.80
 -18   4  -4    2.50    1.30
  18   4   4    2.10    0.80
 -18   4  -4    4.20   10.90
 -20  -4  -4   20.40   19.80
  20  -4   4   27.10    2.90
  20  -4   4   32.90    2.90
 -20  -4  -4   27.90    3.00
 -20   4  -4   37.90    9.70
  20   4   4   22.50    2.90
  20   4   4   29.10    2.90
 -22  -4  -4   42.70   18.60
  22  -4   4   61.99    5.80
  22  -4   4   69.49    5.70
 -22  -4  -4   70.59    5.90
  22   4   4   64.19    5.80
 -22   4  -4   58.29   14.20
 -22   4  -4   40.20   20.00
  22   4   4   65.79    5.90
  24  -4   4   47.70    4.90
 -24  -4  -4   57.99    5.10
  24  -4   4   61.89    5.00
 -24   4  -4   73.59   16.40
  24   4   4   60.59   11.60
  24   4   4   54.59    5.10
 -24   4  -4   17.00   18.50
  24   4   4   52.39    5.00
  26  -4   4   65.49    5.80
 -26  -4  -4   68.59    5.90
 -26  -4  -4   58.39    6.50
  26  -4   4   65.79    5.60
 -26   4  -4   55.19   14.30
  26   4   4   68.19    5.80
  26   4   4   65.49    5.90
 -26   4  -4   67.99    5.90
 -28  -4  -4    1.30    1.00
 -28  -4  -4    2.40    0.90
  28  -4   4    1.70    0.70
  28  -4   4    1.30    0.60
 -28   4  -4    0.10    0.60
 -28   4  -4    1.80   10.60
  28   4   4    0.70    0.50
  28   4   4    1.80    0.80
 -30  -4  -4    1.70    0.90
 -30  -4  -4    1.50    0.80
  30  -4   4    1.60    0.50
  30  -4   4    2.90    0.60
  30   4   4    4.20    1.00
 -30   4  -4    2.30    0.70
  32  -4   4    0.80    0.40
 -32  -4  -4    1.50    0.70
  32  -4   4    2.20    0.60
 -32  -4  -4    0.60    0.70
  32   4   4    1.70    0.80
 -32   4  -4    1.70    0.60
  34  -4   4   21.00    2.30
  34  -4   4   16.90    1.60
 -34  -4  -4   18.10    1.70
  34   4   4   19.30    1.90
 -34   4  -4   17.10    1.90
  37  -5  -4   -0.50    1.30
  37  -5  -4    0.30    0.20
 -37  -5   4   -0.60    0.60
  37  -5  -4   -0.80    1.20
  35  -5  -4    0.90    0.40
 -35  -5   4   -0.70    0.60
  35  -5  -4    0.00    1.50
  35  -5  -4    0.70    1.30
  35   5  -4    0.90    0.50
 -35   5   4   -0.50    0.80
  33  -5  -4    1.60    1.70
  33  -5  -4    2.70    2.20
  33  -5  -4    3.30    0.70
 -33   5   4    7.20    7.90
  33   5  -4    4.70    0.90
  31  -5  -4    3.50    2.30
  31  -5  -4    3.30    0.70
 -31   5   4    2.50    4.60
 -31   5   4    4.30    1.20
  31   5  -4    3.90    0.90
  29  -5  -4   16.20    1.80
  29   5  -4   14.90    2.00
 -29   5   4   17.30    7.30
  27  -5  -4    1.20    0.60
  27  -5  -4    2.30    0.60
 -27   5   4    4.30    4.20
  27   5  -4    1.20    0.80
  25  -5  -4   35.10    3.00
  25  -5  -4   31.70    3.00
  25   5  -4   31.40    3.20
 -25   5   4   22.80    7.40
  23  -5  -4   28.10    2.80
  23  -5  -4   33.00    2.90
  23   5  -4   28.60    3.00
 -23   5   4   25.50    7.50
  21  -5  -4   -8.10    7.30
  21  -5  -4    0.30    0.50
  21  -5  -4    0.30    1.50
  21  -5  -4    0.50    0.40
  21   5  -4   -0.50    0.50
  21   5  -4   -1.80    6.80
 -21   5   4   -4.50    3.10
  19  -5  -4    1.60    0.50
  19  -5  -4   -9.20    6.90
  19  -5  -4    0.30    0.40
 -19   5   4    1.80    3.30
  19   5  -4   -1.90    4.50
  17  -5  -4   20.70    2.10
  17  -5  -4   27.00   12.50
  17  -5  -4   19.60    2.00
 -17   5   4   23.80    7.00
  17   5  -4   17.30    2.20
  15  -5  -4   11.10    1.50
  15  -5  -4    7.40    6.90
  15  -5  -4   14.80    1.90
 -15   5   4   17.60    5.90
  15   5  -4   10.40    1.70
  15   5  -4    7.40    5.90
  13  -5  -4   16.80    1.70
  13  -5  -4   19.20    7.30
 -13   5   4    9.80    4.30
 -13   5   4    4.80    5.90
  13   5  -4   11.90    5.70
  11  -5  -4   98.69    7.40
  11  -5  -4  116.39   14.30
  11   5  -4   81.59    7.30
  11   5  -4   76.09   13.30
 -11   5   4   79.19   11.80
   9  -5  -4   42.10    9.40
  -9   5   4   27.20    6.80
   9   5  -4   19.20    7.10
   7  -5  -4   -3.60    3.20
   7   5  -4    5.00    5.60
   5  -5  -4    4.40    4.10
   5   5  -4    1.10    4.30
   3  -5  -4    2.40    3.90
   3   5  -4    9.90    4.40
  -3   5   4    0.80    1.50
   1  -5  -4   12.80    5.00
  -1   5   4    2.90    1.70
   1   5  -4    1.80    5.30
  -1  -5  -4   43.30   10.20
   1   5   4   35.40    5.50
  -3  -5  -4   64.19   12.70
   3   5   4   60.89    7.70
  -5  -5  -4  108.99    9.30
   5   5   4  133.19   12.60
  -5   5  -4  108.39    9.10
  -7  -5  -4   29.70    9.10
   7  -5   4   46.30    3.80
  -7  -5  -4   35.60    3.60
  -7  -5  -4   37.50    4.30
   7   5   4   37.20    6.10
  -7   5  -4   35.00    3.90
  -7   5  -4   41.30    7.70
  -9  -5  -4    2.80    1.10
  -9  -5  -4    1.50    7.70
  -9  -5  -4    2.50    0.80
   9  -5   4    1.60    0.60
   9   5   4    3.10    2.30
   9   5   4    0.60    0.60
  -9   5  -4    3.20    7.80
  -9   5  -4   -4.30    4.00
   9   5   4    2.20    1.00
 -11  -5  -4   11.50    1.70
  11  -5   4    7.60    1.90
 -11  -5  -4    9.90    2.00
 -11  -5  -4   15.70    8.80
  11  -5   4    9.20    1.40
  11   5   4   10.20    1.40
  11   5   4    7.40    3.10
  11   5   4    9.30    1.80
 -11   5  -4    7.20    4.80
 -11   5  -4   -4.70    8.50
 -13  -5  -4  398.06   44.90
  13  -5   4  340.97   26.00
 -13  -5  -4  346.27   26.90
  13  -5   4  298.37   25.70
 -13  -5  -4  326.97   25.90
 -13   5  -4  365.46   32.80
  13   5   4  325.77   26.00
  13   5   4  312.17   29.50
  13   5   4  324.97   25.90
 -15  -5  -4    8.10    1.50
  15  -5   4    7.00    1.50
 -15  -5  -4    5.20    1.80
 -15  -5  -4   12.70   12.00
  15   5   4    8.40    4.40
 -15   5  -4    1.60    5.60
  15   5   4    6.80    1.70
  15   5   4    8.00    1.60
  17  -5   4   96.29    8.30
  17  -5   4  115.09    9.00
 -17  -5  -4  100.59    8.40
 -17  -5  -4   90.29    9.10
  17   5   4   96.19    8.40
 -17   5  -4   85.69   24.90
  17   5   4  103.39    8.40
  17   5   4   78.39   12.00
 -19  -5  -4   42.70    5.30
  19  -5   4   56.19    4.40
 -19  -5  -4   47.10    4.50
  19  -5   4   44.00    4.40
 -19  -5  -4   69.49   25.60
 -19   5  -4   49.99    5.20
  19   5   4   33.90    8.10
  19   5   4   48.30    4.60
  19   5   4   47.10    4.50
 -19   5  -4   30.20   16.10
 -19   5  -4   48.40   12.40
 -21  -5  -4   -2.90   22.50
 -21  -5  -4    3.20    1.40
  21  -5   4    2.10    0.80
  21  -5   4    2.90    0.80
 -21  -5  -4    3.70    1.10
 -21   5  -4   13.20    9.00
  21   5   4    3.50    4.80
  21   5   4    3.10    0.90
 -21   5  -4    4.30    1.20
  21   5   4    1.90    0.90
 -23  -5  -4   -1.00    0.90
 -23  -5  -4    0.30    0.70
  23  -5   4    0.30    0.50
  23  -5   4    0.10    0.40
 -23   5  -4   -6.10   10.10
  23   5   4    0.80    0.60
  23   5   4    0.90    0.70
 -23   5  -4   -9.40   17.70
 -25  -5  -4    6.80    1.30
 -25  -5  -4    4.90    1.60
  25  -5   4    4.30    0.90
  25  -5   4    4.00    0.90
 -25   5  -4    5.60    1.20
 -25   5  -4   -9.40   14.10
  25   5   4    3.00    1.00
  27  -5   4    7.20    1.20
 -27  -5  -4    6.80    1.50
  27  -5   4    6.90    1.60
 -27  -5  -4    8.00    1.50
 -27   5  -4    8.70    1.50
  27   5   4    8.30    1.50
 -29  -5  -4    4.30    1.00
  29  -5   4    3.70    0.80
  29  -5   4    6.10    1.00
 -29   5  -4    5.70    1.80
  29   5   4    6.30    1.20
  31  -5   4    3.90    0.70
  31  -5   4    3.60    0.70
 -31   5  -4    5.00    0.80
  31   5   4    5.70    1.00
  36  -6  -4    2.00    1.20
  36  -6  -4    1.00    0.30
  36   6  -4    0.90    0.40
  34  -6  -4    1.60    0.40
  34  -6  -4    0.50    1.40
 -34  -6   4   -0.30    0.70
  34  -6  -4   -0.20    1.90
  34   6  -4    2.20    0.60
 -34   6   4    0.80    0.90
  32  -6  -4    3.90    2.30
  32  -6  -4    6.00    0.90
 -32  -6   4    3.90    1.50
  32  -6  -4    1.90    1.90
 -32   6   4    5.10    1.00
  32   6  -4    4.90    1.00
 -30  -6   4    3.60    1.50
  30  -6  -4    3.60    2.40
  30  -6  -4    7.60    1.10
  30  -6  -4    4.90    2.20
  30   6  -4    5.30    1.00
 -30   6   4   -3.60    6.40
  28  -6  -4    2.20    0.60
  28  -6  -4   -0.10    2.00
 -28  -6   4    0.70    1.10
 -28   6   4    1.00    4.20
  28   6  -4    2.00    0.80
  26  -6  -4   29.50    2.70
  26  -6  -4   26.80    2.50
 -26  -6   4   24.10    3.80
  26   6  -4   28.10    2.90
 -26   6   4   21.50    7.40
 -24  -6   4  147.39   14.10
  24  -6  -4  152.58   12.40
  24  -6  -4  166.78   12.40
  24   6  -4  159.28   12.60
 -24   6   4  144.59   19.70
  22  -6  -4   22.80    3.60
 -22  -6   4   25.70    4.10
  22  -6  -4   32.90    2.80
  22  -6  -4   30.10    2.80
 -22   6   4   15.60    6.70
  22   6  -4   29.30    3.00
 -20  -6   4  123.19   11.90
  20  -6  -4  141.19   10.40
  20  -6  -4  128.09   10.30
  20  -6  -4  108.29   11.40
  20  -6  -4  114.09   29.40
  20   6  -4  127.09   10.40
 -20   6   4  154.38   17.50
 -18  -6   4    2.30    1.40
  18  -6  -4  -10.70   11.90
  18  -6  -4    0.00    0.40
  18  -6  -4    0.60    0.50
  18   6  -4   -7.50    6.60
  18   6  -4    2.00    0.70
  16  -6  -4    3.70    8.00
 -16  -6   4    8.80    2.20
  16   6  -4    9.20    8.00
 -16   6   4   17.30    6.60
  14  -6  -4    1.20    0.60
  14  -6  -4    5.00    7.30
  14  -6  -4    2.90    0.80
 -14  -6   4    0.90    1.00
  14   6  -4    3.10    0.90
 -14   6   4    6.80    3.80
  14   6  -4   14.40    6.90
  12  -6  -4   91.19    7.30
 -12  -6   4   86.59    8.40
  12  -6  -4   92.79    7.30
  12  -6  -4   96.29   16.50
  12   6  -4   90.49    7.30
 -12   6   4   98.99   13.80
 -12   6   4   71.99    7.40
  12   6  -4   81.99    8.10
  10  -6  -4   21.10    2.30
  10  -6  -4   22.40    2.30
 -10  -6   4   19.60    3.20
  10  -6  -4   25.50   12.60
  10   6  -4   22.70    2.30
 -10   6   4   17.50    2.90
 -10   6   4    7.80    7.40
  10   6  -4    8.90    7.00
   8  -6  -4    3.70    1.00
   8  -6  -4   12.60    7.50
  -8  -6   4    7.30    1.80
   8  -6  -4    4.60    1.00
   8   6  -4    4.60    1.20
  -8   6   4    8.80    6.00
   8   6  -4    8.50    6.50
  -8   6   4    5.80    1.30
   6  -6  -4    3.50    5.40
   6  -6  -4    1.90    0.80
  -6  -6   4    3.80    1.50
   6  -6  -4    1.80    0.70
   6   6  -4    1.10    0.80
  -6   6   4    9.60    5.30
  -6   6   4    3.80    1.20
   6   6  -4   -0.20    4.60
  -4  -6   4   61.79    6.00
   4  -6  -4   62.89    5.40
   4  -6  -4   71.39    5.70
   4  -6  -4   85.19   13.30
  -4   6   4   55.09    5.60
   4   6  -4   53.39   13.70
   4   6  -4   54.99    5.20
   2  -6  -4   92.79    8.40
   2  -6  -4  126.29   18.10
   2  -6  -4  109.29    8.80
  -2  -6   4  110.09    9.10
   2   6  -4  103.49   18.10
  -2   6   4  100.19    8.50
   2   6  -4   94.39    8.20
   0  -6  -4   24.80    7.80
   0  -6   4   20.60    2.70
   0  -6  -4   27.10    2.90
   0  -6  -4   20.60    2.50
   0   6   4   23.60    2.80
   0   6   4   17.00    4.20
   0   6  -4   12.90    7.50
   0   6  -4   23.80    2.40
  -2  -6  -4    6.90    1.60
   2  -6   4    7.00    1.40
  -2  -6  -4    1.10    6.70
   2   6   4    8.80    3.10
  -2   6  -4    5.70    1.10
   2   6   4    3.40    1.30
  -2   6  -4    4.30    7.40
  -4  -6  -4    5.60    1.40
  -4  -6  -4    4.70    1.10
   4  -6   4    7.00    1.30
  -4  -6  -4   -1.20    8.50
   4   6   4    3.20    2.20
   4   6   4    5.90    1.20
  -4   6  -4    3.40    0.90
  -4   6  -4   12.80    9.30
  -6  -6  -4   59.59    5.60
  -6  -6  -4   54.29    5.00
   6  -6   4   55.09    5.00
  -6  -6  -4   85.29   19.40
   6   6   4   54.39    8.00
   6   6   4   50.19    5.00
  -6   6  -4   52.89    4.80
   8  -6   4   33.20    3.20
  -8  -6  -4   25.10    3.60
  -8  -6  -4   28.40    3.10
  -8  -6  -4   55.09   16.80
   8  -6   4   30.70    3.90
   8   6   4   31.00    3.20
   8   6   4   26.80    6.00
  -8   6  -4   10.60   10.40
 -10  -6  -4   66.09    5.70
  10  -6   4   56.69    5.50
 -10  -6  -4   77.39   20.90
 -10  -6  -4   64.09    6.50
  10  -6   4   65.99    5.80
  10   6   4   58.29    9.30
  10   6   4   70.19    5.90
 -12  -6  -4   15.80    2.60
 -12  -6  -4   13.40    2.00
 -12  -6  -4   35.50   16.40
  12  -6   4   13.20    1.80
  12  -6   4   12.00    2.00
 -12   6  -4   -8.40   15.40
  12   6   4   12.10    4.50
 -14  -6  -4   70.69    5.90
  14  -6   4   59.29    5.80
  14  -6   4   67.19    5.60
 -14  -6  -4   73.09    6.80
 -14  -6  -4   40.40   17.80
  14   6   4   61.19   10.00
  14   6   4   60.59    5.80
  16  -6   4    5.60    6.20
 -16  -6  -4    7.50    1.80
  16  -6   4    6.30    1.40
 -16  -6  -4    8.90    1.60
  16   6   4   10.10    1.70
  16   6   4    0.30    4.20
  18  -6   4   49.99    4.40
  18  -6   4   42.80    4.50
 -18  -6  -4   46.40    4.60
 -18  -6  -4   49.60    5.30
  18   6   4   46.30    4.50
 -18   6  -4   51.89    5.40
  18   6   4   46.40    9.70
  20  -6   4    0.40    0.50
 -20  -6  -4    0.80    0.90
  20  -6   4    0.00    0.50
 -20  -6  -4    1.00    0.80
 -20   6  -4  -17.30   17.20
 -20   6  -4    0.40    0.90
  20   6   4   -0.40    0.70
 -22  -6  -4   18.50    2.30
  22  -6   4   17.80    2.20
 -22  -6  -4   16.00    2.70
  22  -6   4   18.50    2.10
 -22   6  -4   20.30    2.70
  22   6   4   18.30    2.30
 -24  -6  -4   12.20    2.00
  24  -6   4   10.80    1.40
  24  -6   4    8.20    1.60
 -24  -6  -4    9.30    1.60
  24   6   4   13.90    1.90
 -26  -6  -4    0.70    1.30
 -26  -6  -4    1.30    0.80
  26  -6   4    2.90    0.70
  26  -6   4    2.90    0.70
 -26   6  -4    2.90    0.80
  26   6   4    3.00    0.90
  28  -6   4    2.80    0.60
 -28  -6  -4    1.60    0.70
  28  -6   4    3.20    0.70
 -28  -6  -4    3.80    0.90
  28   6   4    5.30    1.00
 -30  -6  -4    0.90    0.70
  30  -6   4    2.20    0.50
 -30  -6  -4    2.70    0.50
 -30   6  -4    2.10    0.60
  30   6   4    2.40    0.60
 -33  -7   4    0.80    0.70
  33  -7  -4    1.50    1.20
  33   7  -4    0.70    0.40
  31  -7  -4   11.40    2.80
 -31  -7   4   12.00    2.00
  31  -7  -4   12.80    1.30
 -31   7   4    8.30    1.40
  31   7  -4   12.30    1.40
  29  -7  -4   28.10    4.80
  29  -7  -4   30.30    2.70
 -29  -7   4   29.30    3.70
  29   7  -4   28.90    2.90
 -27  -7   4    5.10    1.50
  27  -7  -4    8.80    1.20
  27   7  -4   11.60    1.60
 -25  -7   4   68.69    7.00
  25  -7  -4   68.69    5.70
 -25   7   4   52.79   13.60
  25   7  -4   69.19    5.80
  23  -7  -4    9.30    1.20
 -23  -7   4    8.80    2.10
  23  -7  -4    6.00    1.10
  23   7  -4   11.50    1.60
 -23   7   4    6.40    5.70
 -21  -7   4   72.09    8.00
  21  -7  -4  119.59   29.30
  21  -7  -4   58.39    6.50
  21  -7  -4   63.69    5.90
  21  -7  -4   66.09    5.40
 -21   7   4   55.29   12.30
  19  -7  -4   49.50    4.30
 -19  -7   4   55.89    5.80
  19  -7  -4   45.80    4.30
  19  -7  -4   42.40    5.30
  19   7  -4   51.29    4.50
 -19   7   4   41.60    9.80
  17  -7  -4   39.50    3.80
  17  -7  -4   41.70    3.80
 -17  -7   4   42.90    5.10
  17   7  -4   44.00    4.00
 -17   7   4   37.30   10.10
  15  -7  -4  260.37   21.80
  15  -7  -4  272.17   21.70
 -15  -7   4  284.47   23.20
  15   7  -4  294.87   21.90
 -15   7   4  287.37   28.90
  13  -7  -4   82.99    7.00
  13  -7  -4   73.79    7.00
 -13  -7   4   88.09    8.30
 -13   7   4   89.19   13.70
  13   7  -4   88.69    7.10
 -13   7   4   81.39    7.40
 -11  -7   4   23.40    3.60
  11  -7  -4   24.00    2.80
  11  -7  -4   29.80    2.80
  11   7  -4   27.80    2.90
 -11   7   4   29.20   10.70
  11   7  -4   26.20    3.70
 -11   7   4   36.40    4.40
 -11   7   4   20.80   13.70
   9  -7  -4   10.40   11.80
   9  -7  -4   13.70    2.00
  -9  -7   4   15.40    2.70
   9  -7  -4   10.60    1.70
   9   7  -4   13.40    2.50
   9   7  -4   14.40    2.00
   9   7  -4   11.80    7.70
  -9   7   4   18.90    6.70
  -9   7   4   12.40    2.00
  -7  -7   4   12.80    2.80
   7  -7  -4   13.20   10.60
   7  -7  -4   11.80    1.50
   7   7  -4    8.30    1.70
  -7   7   4   13.80    8.40
  -7   7   4    6.20    1.60
   7   7  -4   15.20    9.70
   5  -7  -4   43.00    4.60
   5  -7  -4   61.09    5.50
  -5  -7   4   45.10    5.10
  -5   7   4   53.29    4.80
  -5   7   4   51.69   12.80
   3  -7  -4   15.50   10.80
  -3   7   4   11.20    6.60
  -3   7   4    1.70    1.00
   3   7  -4    1.70    1.30
   1  -7  -4   12.80   10.70
   1   7  -4   12.60   10.30
  -1   7   4    6.90    6.50
  -1   7   4    3.30    1.30
   1   7  -4    0.60    1.30
   1  -7   4   44.30    6.00
  -1  -7  -4   55.29    5.30
   1   7   4   55.19    5.10
  -1   7  -4   51.19    5.30
   3  -7   4   15.50    2.10
  -3  -7  -4   40.90   14.40
  -3  -7  -4   13.30    2.30
   3   7   4   16.50    2.40
  -3   7  -4   12.20    2.00
   5  -7   4   30.20    4.70
  -5  -7  -4   30.60    3.60
   5  -7   4   30.30    3.30
  -5  -7  -4   31.40    3.20
  -5   7  -4   30.90    3.20
   5   7   4   24.30    6.00
  -5   7  -4    8.20   12.80
   5   7   4   32.30    3.60
  -7  -7  -4   54.29    5.00
  -7  -7  -4   55.99    5.50
  -7  -7  -4   65.19   23.10
   7  -7   4   56.79    5.10
   7   7   4   53.89    5.10
   7   7   4   40.40    8.60
  -9  -7  -4    1.50   16.50
   9  -7   4   -0.10    0.90
  -9  -7  -4   -0.20    0.70
  -9  -7  -4    0.10    0.70
  -9   7  -4   19.80   16.50
   9   7   4    0.20    0.80
   9   7   4   -1.70    3.20
 -11  -7  -4   43.80   19.30
  11  -7   4   25.50    2.70
 -11  -7  -4   27.00    3.40
  11  -7   4   22.90    2.70
 -11  -7  -4   22.20    2.40
 -11  -7  -4   26.40    2.90
  11   7   4   24.40    2.90
 -11   7  -4   15.80   21.90
 -13  -7  -4  119.79   26.30
 -13  -7  -4  112.09    9.80
 -13  -7  -4  130.59   10.50
  13  -7   4  110.19    9.80
  13  -7   4  122.89    9.60
  13   7   4  106.09   14.60
  13   7   4  121.89    9.90
  15  -7   4   31.90    3.20
  15  -7   4   30.50    3.10
 -15  -7  -4   33.90    3.90
 -15  -7  -4   28.90    3.50
 -17  -7  -4    4.00    1.30
 -17  -7  -4    3.60    1.10
  17  -7   4    2.70    0.90
  17  -7   4    4.00    0.90
  17   7   4    4.00    1.10
 -17   7  -4    3.70    1.50
  19  -7   4    9.10    1.50
 -19  -7  -4    8.60    1.80
  19  -7   4   10.50    1.50
 -19   7  -4   10.80    2.30
  19   7   4   12.00    1.80
 -21  -7  -4    1.00    0.80
  21  -7   4    1.30    0.60
  21  -7   4    1.50    0.60
 -21  -7  -4   -0.30    0.70
  21   7   4    0.70    0.70
 -21   7  -4    2.10    1.10
 -23  -7  -4    1.60    0.80
 -23  -7  -4    1.00    0.50
 -23  -7  -4    0.30    1.20
  23  -7   4    2.70    0.80
  23  -7   4    1.30    0.50
 -23   7  -4    3.30    1.20
  23   7   4    1.70    0.80
  25  -7   4    3.50    0.70
 -25  -7  -4    2.60    0.80
  25  -7   4    1.30    0.50
 -25  -7  -4    3.30    0.70
 -25  -7  -4    1.60    0.70
 -25   7  -4    2.30    0.80
  25   7   4    2.20    0.80
  27  -7   4    0.10    0.30
  27  -7   4   -0.40    0.40
 -27  -7  -4   -0.70    0.50
 -27   7  -4    0.40    0.40
  27   7   4    0.60    0.50
  30   8  -4   12.60    1.30
  28  -8  -4    1.60    1.60
 -28  -8   4    2.40    0.90
  28  -8  -4    4.30    0.70
  28   8  -4    3.20    0.70
 -26  -8   4   21.10    2.90
  26  -8  -4   25.50    2.30
  26   8  -4   25.40    2.40
 -24  -8   4   45.40    4.90
  24  -8  -4   43.60    3.90
  24   8  -4   49.30    4.10
  22  -8  -4    0.50    1.50
 -22  -8   4    3.80    1.30
  22  -8  -4    1.10    0.50
  22   8  -4    2.40    0.80
  20  -8  -4   25.60    2.50
 -20  -8   4   25.70    3.40
  20  -8  -4   22.00    3.30
  20   8  -4   27.00    2.70
  18  -8  -4    4.70    0.90
  18  -8  -4    6.70    1.70
 -18  -8   4    8.00    2.10
 -18   8   4    5.40   11.10
 -16  -8   4   22.50    3.00
  16  -8  -4   17.30    2.00
  16  -8  -4   45.20   22.00
  16  -8  -4   15.00    1.90
  16   8  -4   18.00    2.30
  14  -8  -4   88.29    7.60
 -14  -8   4   89.89    8.80
  14   8  -4   95.99    7.80
  12  -8  -4   65.59   20.00
  12  -8  -4   49.70    4.20
 -12  -8   4   44.00    5.10
  12  -8  -4   38.20    4.10
  12   8  -4   49.90    4.40
  12   8  -4   22.30   16.90
 -10  -8   4    9.20    2.00
  10  -8  -4    2.70   12.80
  10  -8  -4    8.70    1.40
  10   8  -4    4.80    1.70
 -10   8   4   -5.00    6.90
 -10   8   4    8.20    1.80
  10   8  -4   -4.50   10.30
   8  -8  -4   22.90   15.40
  -8   8   4   26.90   21.30
  -8   8   4    3.70    1.20
   8   8  -4  -12.80    9.10
   6  -8  -4   46.90    4.50
   6  -8  -4   46.70    4.60
  -6  -8   4   50.69    5.20
   6   8  -4   26.50   15.00
  -6   8   4   53.69    4.90
   6   8  -4   49.70    5.40
   6   8  -4   48.10    4.60
   4  -8  -4   46.70    4.60
   4  -8  -4   32.50   18.20
  -4  -8   4   51.69    5.20
   4  -8  -4   46.90    4.50
   4   8  -4   46.90    4.60
  -4   8   4   48.90    4.70
   2  -8  -4    0.10    0.60
   2  -8  -4  -18.50   15.60
   2  -8  -4    1.20    0.80
  -2  -8   4    2.00    0.90
  -2   8   4   20.20   11.60
   2   8  -4   -5.80    9.30
   2   8  -4    0.70    0.90
  -2   8   4    1.10    1.10
   0  -8  -4   51.19    5.00
   0  -8  -4   50.69    4.90
   0  -8  -4   25.60   17.50
   0  -8   4   55.09    5.30
   0   8   4   57.69    5.10
   0   8   4   32.70   15.40
   0   8  -4   55.19    4.90
   2  -8   4   34.60    3.60
  -2  -8  -4   34.60    3.50
   2  -8   4   28.80    4.50
  -2  -8  -4   29.30    3.40
  -2   8  -4   11.10   15.70
   2   8   4   11.20   11.90
  -2   8  -4   35.50    3.50
   2   8   4   34.10    3.70
  -4  -8  -4   19.00    2.40
  -4  -8  -4   64.29   22.90
   4  -8   4   14.10    2.60
  -4  -8  -4   18.50    2.50
   4  -8   4   19.90    2.50
  -4   8  -4   20.80    2.60
   4   8   4    7.70   10.80
   4   8   4   19.30    2.70
  -4   8  -4    7.10   15.40
  -6  -8  -4   44.50   21.10
  -6  -8  -4   20.20    2.70
  -6  -8  -4   21.50    2.80
   6  -8   4   24.90    2.80
   6  -8   4   28.00    2.80
  -6   8  -4    8.80   22.20
   6   8   4   26.40    3.10
   6   8   4    6.40   10.20
  -8  -8  -4   29.20    3.30
   8  -8   4   30.20    3.30
   8  -8   4   31.20    3.30
  -8  -8  -4   29.90    3.50
   8   8   4   39.30    4.40
 -10  -8  -4    0.20    0.70
  10  -8   4    0.00    0.40
  10  -8   4   -0.20    0.80
 -10  -8  -4   -0.80    0.80
  10   8   4    0.90    0.70
  12  -8   4   -0.20    0.40
 -12  -8  -4    0.80    0.80
  12  -8   4    2.50    0.90
 -12  -8  -4    1.00    0.80
  12   8   4    1.80    0.90
  14  -8   4    4.30    1.10
  14  -8   4    4.10    1.00
 -14  -8  -4    5.20    1.20
 -14   8  -4    6.30    2.10
  14   8   4    4.40    1.10
  16  -8   4   13.40    1.90
  16  -8   4   15.70    2.00
 -16  -8  -4   14.00    2.20
  16   8   4   19.50    2.20
 -16   8  -4   21.50    3.00
 -18  -8  -4    1.80    0.80
 -18  -8  -4    2.00    0.80
  18  -8   4    1.70    0.60
  18  -8   4    1.30    0.70
  18   8   4    1.70    1.00
 -18   8  -4    2.00    1.10
  20  -8   4   13.90    2.40
 -20  -8  -4   14.00    1.80
  20  -8   4   13.10    1.70
 -20   8  -4   18.00    2.30
  20   8   4   15.80    1.90
  22  -8   4    0.40    0.30
 -22  -8  -4   -0.40    0.50
 -22  -8  -4   -0.90    0.60
  22  -8   4   -0.60    0.40
 -22   8  -4    1.70    0.90
  22   8   4    0.40    0.60
  24  -8   4    0.60    0.40
 -24  -8  -4    1.70    0.60
 -24   8  -4    1.30    0.50
  24   8   4    1.70    0.60
  25  -9  -4    8.20    2.30
  25  -9  -4   13.90    1.30
 -25  -9   4   13.50    1.70
  25   9  -4   11.60    1.30
 -23  -9   4   15.30    2.00
  23  -9  -4   15.70    1.50
  23  -9  -4   13.00    2.80
  23   9  -4   15.30    1.70
 -21  -9   4   -0.20    0.60
  21  -9  -4    1.10    1.30
  21   9  -4    1.20    0.60
 -19  -9   4   19.00    2.60
  19  -9  -4   19.70    2.00
  19   9  -4   20.00    2.20
  17  -9  -4   -0.30    0.60
  17  -9  -4   -0.10    0.30
 -17  -9   4    0.00    0.70
  17  -9  -4    0.70    0.90
  17   9  -4    0.30    0.60
  15  -9  -4    0.30    0.40
  15  -9  -4    0.40    0.40
 -15  -9   4    0.50    0.80
  15  -9  -4   -0.20    1.00
  15   9  -4   -1.10    0.60
  13  -9  -4    0.50    0.50
 -13  -9   4    0.80    0.80
  13  -9  -4    0.20    0.40
  13   9  -4    0.70    0.80
  11  -9  -4    5.20    1.00
  11  -9  -4    7.80    1.30
 -11  -9   4    5.90    1.40
  11   9  -4    8.90    1.70
  -9  -9   4    2.10    0.90
   9  -9  -4    1.70    0.70
   9  -9  -4    1.70    0.60
   9   9  -4    3.60    1.10
   9   9  -4    1.40    1.40
   7  -9  -4   13.40    1.80
  -7  -9   4   17.10    2.30
   7  -9  -4   12.80    1.70
   7   9  -4   14.30    2.10
   7   9  -4   11.60    2.40
  -7   9   4   12.70    2.30
   5  -9  -4   58.69    5.80
   5  -9  -4   63.19    5.90
  -5  -9   4   73.99    6.50
   5   9  -4   72.99    6.00
   5   9  -4   68.39    6.80
  -5   9   4   71.69    6.20
   3  -9  -4   34.80    3.60
  -3  -9   4   39.40    4.00
   3  -9  -4   34.40    3.60
   3   9  -4   39.20    4.50
   3   9  -4   40.50    3.80
  -3   9   4   36.50    3.90
  -1  -9   4    0.70    0.60
   1  -9  -4    0.30    0.60
   1  -9  -4    1.10    0.80
   1   9  -4    1.30    1.10
   1   9  -4    1.40    1.00
  -1   9   4    0.80    1.10
  -1  -9  -4   23.30    2.50
  -1  -9  -4   18.50    2.50
   1  -9   4   25.20    2.80
  -1   9  -4   29.80    3.70
   1   9   4   19.00    2.80
  -1   9  -4   21.80    2.80
  -3  -9  -4   30.50    3.00
  -3  -9  -4   21.30    2.90
   3  -9   4   25.90    3.30
   3  -9   4   27.50    3.10
  -3   9  -4   37.40    4.30
   3   9   4   34.60    3.30
  -5  -9  -4    4.90    1.20
   5  -9   4    6.90    1.30
   5  -9   4    6.60    1.60
  -5  -9  -4    6.30    1.20
  -5   9  -4    9.00    2.10
   5   9   4    9.60    1.80
   7  -9   4    0.20    0.40
   7  -9   4   -0.10    0.90
  -7  -9  -4    0.10    0.50
  -7  -9  -4    0.40    0.70
  -7   9  -4    1.20    1.20
   7   9   4    1.60    0.90
  -9  -9  -4   11.40    1.70
  -9  -9  -4   10.30    1.80
   9  -9   4   12.80    1.90
   9  -9   4   13.80    1.70
   9   9   4   12.90    2.00
  11  -9   4   13.90    1.70
 -11  -9  -4   14.10    2.00
 -11  -9  -4    9.60    1.70
  11   9   4   16.70    2.00
 -13  -9  -4   -1.30    0.90
  13  -9   4   -0.10    0.40
 -13  -9  -4    0.10    0.40
  13  -9   4    2.10    0.80
  13   9   4    2.00    0.80
 -13   9  -4    0.70    0.90
  15  -9   4   11.00    1.40
  15  -9   4    8.20    1.50
 -15  -9  -4    7.40    1.50
 -15  -9  -4   13.20    1.30
  15   9   4   12.50    1.70
  17  -9   4    0.00    0.30
 -17  -9  -4    0.60    0.50
  17   9   4   -0.50    0.60
 -17   9  -4   -0.10    0.70
 -19  -9  -4   -0.40    0.50
  19  -9   4    0.30    0.30
 -19   9  -4    0.60    0.70
  19   9   4    0.40    0.50
  18 -10  -4    1.00    0.30
  18 -10  -4   -1.00    1.10
 -18 -10   4    1.10    0.50
  18  10  -4    1.70    0.60
  16 -10  -4    1.50    0.80
 -16 -10   4    1.20    0.60
  16 -10  -4    0.90    0.40
  16 -10  -4    1.90    1.40
  16  10  -4    1.20    0.60
  14 -10  -4    6.00    2.10
 -14 -10   4   11.50    1.50
  14 -10  -4    7.40    1.90
  14 -10  -4   12.40    1.30
  14  10  -4    9.20    1.40
  12 -10  -4   12.20    1.40
  12 -10  -4    8.60    2.10
 -12 -10   4   12.20    1.80
  12  10  -4   12.00    1.60
  10 -10  -4    3.20    1.40
 -10 -10   4    5.10    1.10
  10 -10  -4    2.70    0.60
  10  10  -4    2.30    1.10
   8 -10  -4    8.00    1.70
  -8 -10   4    8.30    1.40
   8 -10  -4    6.80    1.10
   8  10  -4    6.80    1.30
   6 -10  -4  104.39    9.30
   6 -10  -4  106.89    9.20
  -6 -10   4  120.19    9.60
   6  10  -4  126.59    9.40
  -4 -10   4  169.78   12.70
   4 -10  -4  133.09   12.00
   4 -10  -4  135.89   12.20
  -4  10   4  184.88   12.70
   4  10  -4  155.98   12.40
   2 -10  -4   24.70    2.50
   2 -10  -4   25.70    2.70
  -2 -10   4   31.70    3.00
  -2  10   4   33.60    3.30
   0 -10  -4   21.00    2.00
   0 -10  -4   18.40    2.30
  -2 -10  -4   17.50    1.80
   2 -10   4   20.50    2.20
  -2 -10  -4   15.30    2.20
   2  10   4   21.30    2.40
  -4 -10  -4    0.20    0.50
  -4 -10  -4    1.10    0.50
   4  10   4   -0.10    0.80
  -4  10  -4   -0.20    0.90
  -6 -10  -4   18.80    2.30
  -6 -10  -4   22.40    2.20
   6 -10   4   24.30    2.40
   6  10   4   28.10    2.60
  -8 -10  -4    8.10    1.30
  -8 -10  -4    7.90    1.00
   8 -10   4    9.40    1.30
   8  10   4   12.70    2.10
 -10 -10  -4    0.20    0.90
 -10 -10  -4    0.50    0.50
  10 -10   4    0.40    0.40
  10  10   4    1.50    0.80
 -10  10  -4   -0.20    0.80
 -12 -10  -4   -0.20    1.20
 -12 -10  -4    0.20    0.40
  12 -10   4    0.10    0.30
  12  10   4    0.60    0.70
 -12  10  -4   -0.30    0.80
   5 -11  -4   18.70    2.50
   3 -11  -4   -0.60    0.50
   1 -11  -4    4.00    1.00
  42   0  -5   -2.20    1.40
  42   0  -5    0.10    0.40
  40   0  -5   -0.60    1.90
  40   0  -5    0.70    0.50
  38   0  -5   -0.20    1.90
  38   0  -5    0.30    0.50
  36   0  -5   -0.60    1.50
 -36   0   5   -1.00    5.90
  36   0  -5    0.30    0.50
 -34   0   5    3.50    8.90
  34   0  -5   -0.50    1.90
  34   0  -5    0.60    0.40
 -32   0   5   12.90    6.30
  32   0  -5    2.10    2.20
  32   0  -5    1.50    2.10
 -30   0   5   -6.90    5.00
  30   0  -5   -1.50    2.00
  30   0  -5    0.30    0.40
  30   0  -5   -2.10    1.60
 -28   0   5    3.20    4.70
  28   0  -5    1.70    0.50
  28   0  -5    3.60    2.10
 -26   0   5   -0.90    3.00
  26   0  -5   -0.40    1.80
  26   0  -5    0.70    0.40
 -24   0   5    4.90    4.40
  24   0  -5    3.70    1.90
 -22   0   5    0.40    2.70
  22   0  -5   -0.60    0.40
 -18   0   5   -1.50    1.60
 -16   0   5    1.70    2.00
 -14   0   5    2.50    1.70
  12   0  -5    2.90    2.90
  10   0  -5   -2.70    2.40
   8   0  -5    2.30    2.80
   6   0  -5   -3.00    2.20
   4   0  -5    0.80    2.70
   2   0  -5    0.40    0.70
   2   0  -5    0.10    3.10
   0   0  -5   -0.60    1.10
   0   0  -5    4.10    3.60
   0   0  -5    0.50    1.30
  -2   0  -5    1.40    2.00
  -2   0  -5    3.00    4.10
   2   0   5    0.40    0.80
  -2   0  -5   -0.90    1.70
  -4   0  -5   -1.40    2.20
   4   0   5    0.10    0.90
  -4   0  -5   -1.90    3.60
  -4   0  -5   -0.10    1.90
  -6   0  -5    0.60    4.10
  -6   0  -5    0.20    3.70
  -6   0  -5    0.70    3.90
   6   0   5    1.10    1.40
   8   0   5    1.00    1.00
  -8   0  -5    0.50    2.50
  -8   0  -5    3.70    5.50
  -8   0  -5   -4.50    4.00
 -10   0  -5    1.50    3.30
 -10   0  -5    1.60    3.40
 -12   0  -5    5.10    4.50
 -12   0  -5    1.80    3.80
  12   0   5   -0.40    1.10
 -14   0  -5    0.20    3.70
  14   0   5   -0.90    1.20
 -14   0  -5    2.20    5.40
 -16   0  -5   -1.30    3.60
 -16   0  -5    1.60    6.30
 -16   0  -5    1.50    0.60
  16   0   5   -0.50    0.30
  16   0   5    0.30    1.60
  18   0   5    2.30    1.90
  18   0   5    0.60    1.20
 -18   0  -5    0.90    6.80
 -18   0  -5    7.70    5.60
 -20   0  -5  -11.30    7.60
  20   0   5    1.20    0.40
  20   0   5    0.80    2.00
 -20   0  -5    8.20    6.10
 -20   0  -5    1.60    0.70
  22   0   5    1.80    2.70
 -22   0  -5    0.40    0.50
 -22   0  -5   18.10   13.20
 -22   0  -5   -5.70    6.10
  24   0   5    0.10    0.40
 -24   0  -5   -0.30    0.50
 -24   0  -5   -1.60    5.60
  24   0   5   -0.50    3.20
  24   0   5    0.00    0.60
 -26   0  -5   13.60   17.10
  26   0   5    2.30    4.40
 -26   0  -5   -3.00    6.80
  28   0   5    0.00    0.50
 -28   0  -5    0.80    0.60
 -28   0  -5   -6.20    6.00
  28   0   5    0.40    0.60
  30   0   5   -0.50    0.30
  30   0   5    0.90    0.70
 -30   0  -5   -0.10    0.50
  32   0   5    0.10    0.70
 -32   0  -5    0.70    0.50
 -32   0  -5    0.10    0.30
  32   0   5    0.00    0.20
 -34   0  -5    0.20    0.40
  34   0   5    0.10    0.30
  34   0   5    1.20    0.70
 -34   0  -5    0.30    0.40
  34   0   5    0.70    1.90
  41  -1  -5    1.80    1.80
  41  -1  -5    0.20    0.30
  41   1  -5    0.80    1.50
  41   1  -5    0.70    0.40
  39  -1  -5   62.39    5.00
  39  -1  -5   56.19    7.70
  39   1  -5   56.29    7.70
  39   1  -5   57.29    5.00
  37  -1  -5   24.70    2.30
 -37  -1   5   27.00   16.20
  37  -1  -5   16.50    4.60
 -37   1   5    9.40    9.50
  37   1  -5   16.60    4.80
  37   1  -5   25.50    2.40
  35  -1  -5    0.40    2.10
  35  -1  -5    2.70    2.20
 -35  -1   5   10.20    9.00
  35  -1  -5    1.40    0.50
  35   1  -5   -0.50    1.60
 -35   1   5    1.60    5.00
  35   1  -5    0.70    0.60
 -33  -1   5  426.46   42.20
  33  -1  -5  342.07   33.10
  33  -1  -5  394.76   30.90
  33  -1  -5  472.45   36.20
  33   1  -5  403.46   31.00
  33   1  -5  384.16   35.20
 -33   1   5  415.46   41.50
  31  -1  -5  591.84   45.70
  31  -1  -5  529.65   48.30
 -31  -1   5  646.84   57.59
  31   1  -5  612.14   50.39
 -31   1   5  659.13   56.79
  31   1  -5  583.64   45.80
  29  -1  -5    1.00    0.50
 -29  -1   5   -2.20    5.80
  29   1  -5   -0.20    2.00
 -29   1   5    1.90    4.30
  29   1  -5    0.10    0.40
  27  -1  -5   64.49    8.30
 -27  -1   5   78.99   14.50
  27  -1  -5   77.69    6.20
 -27   1   5   79.29   13.20
  27   1  -5   77.59    6.30
  27   1  -5   78.19    9.60
  25  -1  -5   40.20    3.40
 -25  -1   5   35.60    9.10
  25  -1  -5   39.00    5.50
 -25   1   5   49.00    9.40
  25   1  -5   38.20    6.10
  25   1  -5   43.80    3.50
  25   1  -5   28.00    5.40
 -23  -1   5  293.67   28.80
  23  -1  -5  268.67   24.00
  23  -1  -5  270.07   22.10
  23   1  -5  247.78   21.80
 -23   1   5  307.47   28.50
  23   1  -5  320.87   23.60
  23   1  -5  288.67   25.10
 -21  -1   5   82.29   12.80
  21   1  -5  113.09    9.80
 -21   1   5  106.29   13.20
 -19   1   5   30.60    6.40
  19   1  -5   27.90    4.70
 -17  -1   5  389.06   37.40
  17   1  -5  388.56   37.00
  17   1  -5  511.75   35.30
 -17   1   5  489.45   38.70
 -15  -1   5  574.54   52.09
  15   1  -5  676.93   53.09
 -15   1   5  695.53   53.59
 -13  -1   5  516.85   36.70
  13   1  -5  370.86   36.90
  11  -1  -5  264.17   23.00
  11   1  -5  282.47   24.90
   9  -1  -5  116.99   11.60
   9   1  -5  151.28   14.60
   7  -1  -5   22.60    3.10
   7   1  -5   22.00    5.60
   5  -1  -5   31.80    3.80
  -5   1   5   35.00    3.10
   5   1  -5   30.60    6.60
   3  -1  -5   49.50    5.40
   3   1  -5   62.79    9.10
  -3   1   5   57.89    4.80
   3   1  -5   49.50    4.70
   1  -1  -5  242.98   20.70
   1   1  -5  236.28   25.20
  -1   1   5  279.87   19.80
   1   1  -5  226.88   19.90
  -1  -1  -5   18.50    3.60
  -1   1  -5   17.30    3.20
  -1   1  -5   12.60    3.70
  -1   1  -5   16.90    5.90
   1   1   5   20.20    2.40
  -3  -1  -5  326.57   26.30
  -3   1  -5  291.57   26.80
   3   1   5  320.87   23.80
  -3   1  -5  290.67   25.00
  -3   1  -5  260.47   25.50
  -3   1  -5  280.77   31.10
  -5  -1  -5  437.36   37.00
  -5   1  -5  407.56   35.90
  -5   1  -5  461.85   39.80
  -5   1  -5  420.46   37.50
  -7  -1  -5  158.88   17.90
  -7  -1  -5  157.68   19.80
   7  -1   5  182.78   15.70
   7   1   5  191.78   15.40
  -7   1  -5  201.38   20.60
  -7   1  -5  151.58   18.00
  -9  -1  -5   42.90    9.50
  -9  -1  -5   36.60    7.90
  -9   1  -5   32.60    7.50
  -9   1  -5   45.50    9.30
   9   1   5   47.90    5.50
  -9   1  -5   37.80    8.50
  11  -1   5   61.99    6.70
 -11  -1  -5   43.20   10.00
  11   1   5   53.19    6.10
 -11   1  -5   40.80    9.20
 -11   1  -5   44.90    9.30
  13  -1   5  305.37   25.50
 -13  -1  -5  324.77   31.40
 -13  -1  -5  232.38   31.40
 -13   1  -5  288.77   31.10
  13   1   5  326.27   25.60
 -13   1  -5  293.97   31.00
 -15  -1  -5   47.30   11.10
 -15  -1  -5   40.40   10.70
  15  -1   5   52.59    4.30
 -15  -1  -5   48.20    4.30
  15  -1   5   49.30    6.40
  15   1   5   46.70    6.10
 -15   1  -5   39.90   10.10
 -15   1  -5   44.80    4.30
  15   1   5   48.60    4.20
 -15   1  -5   35.90   10.50
 -17  -1  -5  207.58   25.80
  17  -1   5  204.18   15.80
 -17  -1  -5  189.08   15.80
 -17  -1  -5  159.88   24.80
  17  -1   5  172.68   17.70
 -17   1  -5  199.28   15.90
 -17   1  -5  222.18   26.40
  17   1   5  220.18   15.80
  17   1   5  197.18   18.30
 -17   1  -5  228.18   27.00
  19  -1   5    2.70    2.30
 -19  -1  -5   10.30    6.80
  19  -1   5    6.60    1.10
 -19  -1  -5    8.00    1.30
 -19  -1  -5    7.30    8.60
 -19   1  -5    4.00    5.80
 -19   1  -5   -0.70    9.70
 -19   1  -5    6.00    1.30
  19   1   5    6.90    1.20
  21  -1   5    0.60    0.70
  21  -1   5   -0.70    2.60
 -21  -1  -5    0.60    6.90
 -21  -1  -5    4.40    8.40
 -21   1  -5   -2.10    8.10
  21   1   5    0.20    0.70
  21   1   5    1.90    0.70
  21   1   5   -2.00    2.00
 -21   1  -5    0.90    5.20
  23  -1   5   -0.70    3.20
 -23  -1  -5    2.60   11.70
 -23  -1  -5    2.60    0.80
 -23  -1  -5    2.40    6.80
  23  -1   5    2.00    0.80
  23  -1   5    1.90    0.70
  23   1   5    1.40    0.80
  23   1   5    2.10    0.70
 -23   1  -5   19.10   13.00
 -23   1  -5    2.60    0.90
  23   1   5    3.30    3.00
  25  -1   5   -1.30    4.30
 -25  -1  -5   16.90   16.20
 -25   1  -5    7.50   14.80
 -25   1  -5   11.70    9.70
  25   1   5    5.90    4.90
  27  -1   5    2.00    0.80
 -27  -1  -5   -4.20   18.50
  27   1   5    2.50    0.90
 -27   1  -5    2.60   10.80
 -27   1  -5   17.40   19.90
  27   1   5    3.30    1.30
  29  -1   5    1.10    0.60
  29  -1   5   -0.40    0.40
 -29  -1  -5   -0.40    0.50
 -29   1  -5   -6.40    6.20
 -29   1  -5    0.50    0.50
  29   1   5    1.60    0.70
 -29   1  -5   -0.50    0.50
  31  -1   5    7.90    1.20
  31  -1   5    9.60    1.50
 -31  -1  -5    9.40    1.40
 -31   1  -5    7.80    1.30
  31   1   5    6.20    1.10
  31   1   5    9.20    2.10
  33  -1   5   56.99    4.50
 -33  -1  -5   50.99    4.20
 -33  -1  -5   41.40    4.30
  33  -1   5   47.10    4.30
  33   1   5   47.10    4.30
 -33   1  -5   60.29    4.50
  35  -1   5   10.90    1.30
  35  -1   5   11.40    1.30
 -35  -1  -5    8.40    1.10
 -35  -1  -5    8.60    1.00
  35  -1   5    5.40    2.10
  35   1   5   11.00    1.10
  42  -2  -5    2.40    0.80
  42  -2  -5    3.10    1.70
  42   2  -5    2.70    0.50
  40  -2  -5   -0.10    1.80
  40  -2  -5    0.40    0.40
  40   2  -5    1.00    0.40
  40   2  -5   -0.80    2.00
  38  -2  -5    9.10    3.40
  38  -2  -5   14.10    1.80
  38   2  -5    7.80    3.10
  38   2  -5   14.30    1.60
  36  -2  -5   29.50    2.70
  36  -2  -5   20.90    4.50
  36  -2  -5   31.40    5.80
  36   2  -5   27.80    5.60
  36   2  -5   30.20    2.90
 -36   2   5   26.50    8.60
  34  -2  -5   -1.30    1.50
  34  -2  -5    1.70    2.30
 -34  -2   5    8.00    9.00
  34   2  -5    1.90    2.50
 -34   2   5   -4.10    4.80
  34   2  -5    1.80    0.70
  32  -2  -5    2.30    0.60
  32  -2  -5    1.30    1.70
 -32  -2   5    8.10    8.90
  32   2  -5    0.10    2.30
 -32   2   5   -3.80    3.80
  32   2  -5    1.90    0.70
  30  -2  -5   51.39    6.70
 -30  -2   5   62.49   15.00
 -30   2   5   40.90   10.20
  30   2  -5   49.50    4.50
  30   2  -5   50.29    7.70
 -28  -2   5   58.59   13.40
  28  -2  -5   48.50    7.00
  28  -2  -5   61.19    4.80
  28   2  -5   60.99    5.00
  28   2  -5   41.40    7.80
 -28   2   5   65.19   12.00
  26  -2  -5   24.70    4.40
  26  -2  -5   26.00    2.50
 -26  -2   5   35.00   10.40
  26   2  -5   21.70    5.00
 -26   2   5   35.50    9.00
  26   2  -5   23.20    5.10
  26   2  -5   28.60    2.60
  24  -2  -5   15.50    1.60
 -24  -2   5   16.30    7.20
 -24   2   5   20.60    6.20
  24   2  -5   11.90    3.30
  24   2  -5   14.90    3.50
  24   2  -5   16.30    1.80
 -22  -2   5   29.50    8.80
  22   2  -5   11.40    8.20
  22   2  -5   18.30    4.30
  22   2  -5   21.20    4.20
  22   2  -5   23.50    2.20
 -22   2   5   20.30    5.60
 -20  -2   5  175.08   19.80
  20   2  -5  199.98   16.70
 -20   2   5  190.48   19.90
  18   2  -5   26.20    3.80
 -18   2   5   28.30    6.20
  18   2  -5   15.80    6.00
  16  -2  -5   71.49    9.40
  16   2  -5   46.80    9.60
 -16   2   5   69.39    9.20
  16   2  -5   65.99    6.70
  14  -2  -5   44.30    6.80
  14   2  -5   26.70    7.70
  12   2  -5  756.72   64.49
  12   2  -5  832.52   72.89
  10  -2  -5  243.18   19.60
  10   2  -5  221.48   21.70
  10   2  -5  182.58   19.70
   8  -2  -5  302.97   25.30
   8   2  -5  255.47   27.20
   8   2  -5  342.47   30.30
   6  -2  -5   43.40    5.60
   6   2  -5   45.00    8.50
   6   2  -5   43.20    7.60
  -6   2   5   40.20    3.80
   4  -2  -5   30.40    4.60
  -4   2   5   31.70    3.30
   4   2  -5   33.60    4.50
   2  -2  -5  155.88   15.30
   2   2  -5  168.28   19.20
   2   2  -5  151.18   14.70
  -2   2   5  191.58   13.90
   0  -2  -5  202.48   18.10
   0   2  -5  183.78   17.30
   0   2   5  198.18   15.90
  -2  -2  -5  187.38   17.10
  -2   2  -5  209.48   21.30
  -2   2  -5  154.98   15.70
   2   2   5  171.88   14.30
  -2   2  -5  147.09   16.10
  -4  -2  -5  391.86   34.40
  -4   2  -5  356.66   33.20
  -4   2  -5  372.06   33.60
   4   2   5  394.26   31.40
  -4   2  -5  458.55   38.10
  -6  -2  -5   47.20   10.80
  -6   2  -5   24.70    7.60
  -6   2  -5   34.10    6.90
   6   2   5   43.40    4.80
  -6   2  -5   30.00   10.90
  -8  -2  -5   70.19   10.00
  -8   2  -5   52.29    9.50
  -8   2  -5   52.79   11.30
   8   2   5   70.89    7.30
 -10  -2  -5    1.70    3.50
 -10   2  -5    0.40    2.60
  10   2   5    2.40    1.50
 -10   2  -5    1.70    5.80
 -10   2  -5    0.70    4.40
  12  -2   5  175.18   18.20
 -12  -2  -5  217.68   23.40
 -12   2  -5  224.68   24.10
  12   2   5  226.58   19.10
 -12   2  -5  191.98   21.90
  14  -2   5    1.60    0.80
 -14  -2  -5    0.90    0.50
 -14  -2  -5   -0.20    4.90
  14  -2   5    2.30    2.10
  14   2   5    2.10    0.60
  14   2   5    1.60    1.60
 -14   2  -5    4.70    3.90
 -14   2  -5    4.80    6.00
 -14   2  -5   13.00    8.50
  16  -2   5   -1.90    1.80
 -16  -2  -5    0.80    0.50
 -16  -2  -5   -4.40    6.00
  16   2   5   -2.00    1.50
 -16   2  -5    0.10    3.70
 -16   2  -5   -1.60    6.30
  16   2   5    0.00    0.30
  18  -2   5   78.39    7.50
  18  -2   5   82.39    9.90
 -18  -2  -5   90.69    7.60
 -18   2  -5  102.19   19.20
 -18   2  -5  106.89   17.70
  18   2   5  105.69    7.70
  18   2   5   85.69    7.60
 -20  -2  -5   88.09   19.10
  20  -2   5   60.89    5.50
 -20  -2  -5   66.49    5.80
  20  -2   5   56.39    5.50
 -20   2  -5   68.49    6.30
 -20   2  -5   62.99   14.70
 -20   2  -5   56.19   15.70
  20   2   5   62.09    5.60
  20   2   5   66.69    5.70
  20   2   5   61.59    8.70
 -22  -2  -5   71.09   18.90
  22  -2   5   44.00    3.90
  22  -2   5   40.10    3.90
 -22  -2  -5   40.40    3.90
 -22   2  -5   42.40   12.50
  22   2   5   34.30    3.90
  22   2   5   29.40    6.70
 -22   2  -5   42.00    4.00
  22   2   5   39.70    3.80
 -24  -2  -5   -4.10   16.90
  24  -2   5    9.40    4.90
  24   2   5   11.50    1.90
  24   2   5   11.60    5.10
 -24   2  -5   12.90   14.10
 -24   2  -5    1.80    6.80
  26  -2   5   27.80    3.20
  26  -2   5   31.30    3.20
 -26  -2  -5   33.00   29.10
 -26  -2  -5   33.90    3.30
 -26   2  -5   34.80   11.80
 -26   2  -5   31.10    3.30
  26   2   5   35.20    4.30
 -26   2  -5    8.70   17.00
  28  -2   5   37.30    3.40
  28  -2   5   34.70    3.40
 -28  -2  -5   35.10    3.40
 -28   2  -5   49.50   12.10
  28   2   5   31.70    3.30
  28   2   5   30.60    3.50
 -28   2  -5   34.10    3.50
  30  -2   5   15.90    1.90
 -30  -2  -5   17.50    2.00
 -30   2  -5    7.50    9.50
  30   2   5   13.60    1.80
  30   2   5   17.20    2.10
 -30   2  -5   16.40    2.00
 -32  -2  -5   17.70    2.10
  32  -2   5   18.70    2.60
  32  -2   5   17.20    2.00
  32   2   5   17.90    1.90
  32   2   5   22.30    2.20
  34  -2   5    0.00    0.30
  34  -2   5    0.20    0.60
 -34  -2  -5    0.10    0.70
 -34  -2  -5   -0.30    0.20
  34   2   5    0.00    0.60
 -34   2  -5    0.40    0.40
  34   2   5    0.40    0.30
  41  -3  -5    0.30    0.30
  41  -3  -5    1.40    1.30
  41   3  -5    0.30    0.40
  39  -3  -5   70.89    5.80
  39  -3  -5   77.59    9.00
  39   3  -5   70.59    5.90
  37  -3  -5    2.80    2.10
  37  -3  -5    3.10    0.70
  37  -3  -5    3.20    1.70
  37   3  -5    2.20    3.30
  37   3  -5    2.90    0.80
  35  -3  -5    8.50    3.30
  35  -3  -5   12.50    1.50
  35  -3  -5    8.00    2.70
  35   3  -5   10.30    3.90
  35   3  -5   12.20    1.60
 -35   3   5    9.40    6.60
  33  -3  -5    1.00    0.50
  33  -3  -5    2.80    3.00
  33  -3  -5    1.70    1.60
  33   3  -5   -1.80    2.30
  33   3  -5    2.70    0.80
 -33   3   5   -0.50    5.60
  31  -3  -5    5.10    2.50
  31   3  -5    6.80    1.20
  31   3  -5    4.30    2.90
 -31   3   5    8.00    4.60
 -29  -3   5   28.10   13.50
  29  -3  -5   18.30    4.00
  29   3  -5   25.50    2.50
  29   3  -5   21.80    5.10
 -29   3   5   18.00    7.40
 -27  -3   5   29.50   12.00
  27   3  -5    3.10    3.30
 -27   3   5   -0.40    3.70
  25  -3  -5   19.00    2.00
  25  -3  -5   21.90    2.00
 -25  -3   5   34.50    8.80
  25   3  -5   23.50    4.90
 -25   3   5   16.70    5.90
  25   3  -5   19.20    4.60
  25   3  -5   17.90    2.20
 -23  -3   5   -1.40    6.80
  23  -3  -5    9.60    1.20
  23  -3  -5    9.50    1.20
 -23   3   5   11.00    5.00
  23   3  -5    5.30    2.90
  23   3  -5    8.90    9.10
  23   3  -5    7.70    1.40
  23   3  -5    5.80    2.90
  21  -3  -5   54.49    4.30
  21   3  -5   32.80   10.10
  21   3  -5   40.50    7.20
  21   3  -5   55.79    4.40
  19  -3  -5    1.20    4.20
 -19  -3   5    8.20    6.20
 -19   3   5   -0.50    2.50
  19   3  -5    0.30    0.50
  19   3  -5   -0.90    1.20
  17  -3  -5  275.87   25.60
  17   3  -5  199.88   24.80
 -17   3   5  267.57   24.90
  17   3  -5  268.97   21.90
  15   3  -5  102.49   13.50
  15   3  -5  100.59   17.20
  13   3  -5  453.25   39.20
  13   3  -5  408.06   39.90
  11  -3  -5  579.44   44.70
  11   3  -5  471.15   45.30
   9  -3  -5   61.59    8.20
   9   3  -5   57.79    8.70
   9   3  -5   50.19    9.30
   7   3  -5    3.80    3.00
   7   3  -5   -2.90    3.20
  -7   3   5    1.60    0.90
   5  -3  -5  296.67   26.70
   5   3  -5  309.07   30.40
  -5   3   5  294.17   24.00
   5   3  -5  312.57   26.70
   3  -3  -5   57.99    7.90
   3   3  -5   62.09   11.10
   3   3  -5   50.89    8.00
  -3   3   5   65.39    6.00
   1  -3  -5  434.26   35.80
   1   3  -5  400.56   35.30
   1   3  -5  457.25   40.20
  -1   3   5  374.86   33.40
  -1  -3  -5  596.44   47.40
   1   3   5  514.25   42.00
  -1   3  -5  552.34   48.90
  -1   3  -5  477.95   44.40
   3   3   5 1109.89   78.49
  -3   3  -5  994.50   79.49
  -3   3  -5  992.50   84.89
  -3   3  -5  931.01   81.09
  -5  -3  -5  108.09   12.90
   5   3   5   90.09    9.20
  -5   3  -5   86.39   13.70
  -5   3  -5   95.59   11.20
   7   3   5  173.48   15.80
  -7   3  -5  176.38   18.00
  -9  -3  -5   45.40   11.20
  -9   3  -5   36.50    9.90
   9   3   5   40.60    5.50
  -9   3  -5   30.20    7.20
 -11  -3  -5   47.10   11.40
 -11   3  -5   20.20    8.90
 -11   3  -5   27.40    6.60
  11   3   5   34.60    5.40
  13  -3   5   31.70    6.20
 -13  -3  -5   40.20    3.90
  13  -3   5   50.19    4.00
 -13   3  -5   62.29   11.00
  13   3   5   43.50    3.90
 -13   3  -5   46.40   13.20
  13   3   5   42.20    6.70
 -13   3  -5   30.90   11.10
 -15  -3  -5    4.40    6.90
  15  -3   5    2.90    2.60
  15  -3   5    2.20    0.70
 -15  -3  -5    2.20    0.70
 -15   3  -5   -1.80   10.20
 -15   3  -5   -1.10    8.00
  15   3   5    2.70    0.80
 -15   3  -5    4.70    5.60
 -15   3  -5   -0.40    1.40
  15   3   5    2.10    2.20
  15   3   5    2.00    1.00
 -17  -3  -5   13.90    1.80
  17  -3   5   12.50    1.70
 -17  -3  -5    6.60    9.10
 -17   3  -5    7.10    7.30
  17   3   5    7.90    3.40
  17   3   5   16.50    2.10
 -17   3  -5   -2.00    9.10
  17   3   5   10.80    1.60
  19  -3   5   61.59    5.10
  19  -3   5   49.80    4.80
  19   3   5   56.99    9.30
 -19   3  -5   74.29   14.80
  19   3   5   56.09    5.00
  19   3   5   49.80    5.00
 -21  -3  -5   52.59   18.10
  21  -3   5   43.50    4.00
  21  -3   5   43.20    4.20
 -21  -3  -5   46.30    4.20
 -21   3  -5   23.60   14.10
  21   3   5   40.50    8.10
  21   3   5   44.80    4.20
 -21   3  -5   53.59   12.20
  21   3   5   42.20    4.20
  23  -3   5   54.89    4.80
  23  -3   5   53.79    4.90
 -23  -3  -5   53.79    5.00
  23   3   5   56.09    5.00
 -23   3  -5   62.59   21.10
 -23   3  -5   46.60   12.70
  23   3   5   52.69    5.00
 -23   3  -5   52.99    5.10
 -25  -3  -5   22.50    2.80
  25  -3   5   21.80    2.50
  25  -3   5   21.80    2.60
  25   3   5   22.00    2.50
 -25   3  -5   24.70    2.80
 -25   3  -5   28.70   14.20
 -25   3  -5   31.40   21.50
  25   3   5   26.40    3.00
  27  -3   5   62.69    5.80
 -27  -3  -5   68.69    5.90
  27  -3   5   67.69    5.80
 -27   3  -5   69.99    6.00
  27   3   5   69.69    6.00
 -27   3  -5   54.19   13.40
  27   3   5   63.79    5.90
 -29  -3  -5    8.50    1.40
 -29  -3  -5    3.30    1.60
  29  -3   5    9.40    1.80
  29  -3   5    7.10    1.20
 -29   3  -5   18.70   11.80
  29   3   5    5.60    1.10
  29   3   5    5.40    1.10
 -29   3  -5    5.90    1.10
  31  -3   5   65.89    5.60
 -31  -3  -5   54.49    5.40
 -31   3  -5   74.79    6.10
  31   3   5   72.79    5.70
  31   3   5   59.09    5.40
  33  -3   5    3.90    0.80
 -33  -3  -5    3.50    0.70
  33  -3   5    6.30    1.10
 -33   3  -5    4.20    0.80
  33   3   5    5.30    1.00
  40  -4  -5    0.00    0.30
  40   4  -5    0.10    0.30
  38  -4  -5   32.40    2.70
  38  -4  -5   33.60    5.30
  38  -4  -5   21.30    4.10
  38   4  -5   30.00    2.70
  36  -4  -5    1.60    1.60
  36  -4  -5    3.50    2.20
  36  -4  -5    1.80    0.50
  36   4  -5    1.10    0.60
  34  -4  -5   50.29    4.30
  34  -4  -5   64.69    8.10
  34  -4  -5   49.20    6.60
  34   4  -5   51.09    4.50
 -34   4   5   34.20   10.00
  32  -4  -5    1.30    1.50
  32  -4  -5    0.30    1.80
  32   4  -5    0.70    0.60
 -32   4   5    2.20    4.30
  30  -4  -5   -1.30    1.30
  30  -4  -5    0.20    0.30
  30   4  -5    0.20    0.50
 -30   4   5   -0.10    3.50
  30   4  -5    4.80    3.10
  28  -4  -5    7.30    1.10
  28   4  -5    4.70    1.10
  28   4  -5    2.00    3.00
 -28   4   5    3.00    3.90
  26  -4  -5    1.60    0.60
  26   4  -5    0.40    3.40
  26   4  -5    1.40    0.70
 -26   4   5    1.90    3.10
  24  -4  -5    0.80    0.40
 -24   4   5    5.20    3.40
  24   4  -5   -0.50    0.50
  24   4  -5    3.30   12.90
  24   4  -5   -3.20    2.80
  22  -4  -5   37.60    5.00
  22  -4  -5   46.20    4.20
  22  -4  -5   57.89    4.20
  22   4  -5   48.70    4.40
 -22   4   5   62.29   10.20
  20  -4  -5    4.50    5.50
  20  -4  -5    0.90    0.40
  20  -4  -5    1.70    1.30
  20   4  -5    1.90    0.60
  20   4  -5    3.60    3.30
 -20   4   5    0.80    3.20
  18  -4  -5   28.20    8.80
  18  -4  -5   22.40    2.10
  18   4  -5   20.60    9.10
 -18   4   5   22.70    6.20
  18   4  -5   20.60    2.20
  16  -4  -5    5.60    5.60
 -16   4   5    4.70    4.00
  16   4  -5    3.80    0.90
  16   4  -5   -1.70    3.60
 -14   4   5   27.90    5.80
  14   4  -5   20.10    6.20
  12   4  -5  170.78   22.20
  12   4  -5  130.39   17.40
  10   4  -5  141.49   17.90
  10   4  -5  151.98   19.60
   8  -4  -5  469.25   40.00
   8   4  -5  440.76   41.50
   6  -4  -5   13.60    4.60
   6   4  -5   13.20    6.30
  -6   4   5   13.40    2.50
   4  -4  -5  144.19   15.40
   4   4  -5  123.09   18.70
  -4   4   5  124.99   11.80
   4   4  -5  149.79   16.50
   2  -4  -5 1088.59   82.99
   2   4  -5  978.00   82.69
   2   4  -5  991.40   86.49
  -2   4   5 1003.50   78.89
   0  -4  -5    4.60    4.00
   0   4  -5    1.20    5.10
   0   4   5    3.10    1.70
  -2  -4  -5   34.80    7.80
  -2   4  -5   21.30    7.50
   2   4   5   24.10    4.10
  -4  -4  -5  616.74   50.09
  -4   4  -5  506.35   45.40
   4   4   5  558.14   45.10
   6   4   5  676.93   55.79
  -6   4  -5  725.83   57.09
  -6   4  -5  680.33   62.49
  -8  -4  -5  770.02   59.79
  -8  -4  -5  617.24   50.29
   8   4   5  672.43   53.19
  -8   4  -5  573.84   58.59
 -10  -4  -5  380.36   33.00
  10  -4   5  478.65   33.20
 -10  -4  -5  487.25   42.50
 -10  -4  -5  428.06   33.90
  10   4   5  388.16   35.80
  10   4   5  409.16   33.10
 -10   4  -5  448.16   38.70
 -12  -4  -5    5.10    5.80
  12  -4   5    0.50    0.50
 -12  -4  -5   -1.20    0.80
 -12  -4  -5    1.80    0.80
 -12   4  -5    8.40    9.90
  12   4   5    1.10    0.60
  12   4   5   -0.30    2.10
 -12   4  -5    1.20    4.40
  14  -4   5   35.20    3.30
 -14  -4  -5   45.30   14.20
 -14  -4  -5   31.60    3.20
  14   4   5   40.70    7.20
 -14   4  -5   18.10   12.50
 -14   4  -5   23.90   10.80
  14   4   5   33.20    3.20
  14   4   5   31.90    3.40
 -14   4  -5   50.49    9.90
 -14   4  -5   28.20    3.80
 -16  -4  -5   15.80    2.00
  16  -4   5    9.70    4.00
 -16  -4  -5   27.20   11.90
  16  -4   5   18.60    2.00
  16   4   5   15.30    1.90
 -16   4  -5   16.90   10.80
 -16   4  -5   16.30    2.70
  16   4   5   12.20    2.10
 -16   4  -5   11.30    7.10
  16   4   5   11.80    4.00
 -16   4  -5    8.70   15.40
  18  -4   5    0.00    0.40
 -18  -4  -5    1.00    0.60
  18  -4   5    2.50    3.80
 -18  -4  -5   12.00   13.80
  18  -4   5    0.20    0.80
  18   4   5   -0.10    0.40
  18   4   5    0.70    0.80
 -18   4  -5    0.00    1.00
  18   4   5    6.80    3.40
 -18   4  -5   -7.30   12.30
  20  -4   5    5.10    1.20
 -20  -4  -5   44.60   18.80
  20  -4   5    9.00    1.60
 -20  -4  -5    9.50    1.60
  20  -4   5    6.20    4.50
  20   4   5    9.10    1.60
 -20   4  -5    5.60    1.80
 -20   4  -5   10.10    8.70
 -20   4  -5   21.00   18.80
  22  -4   5   27.20    2.80
 -22  -4  -5   25.70    3.70
  22  -4   5   26.50    2.90
 -22  -4  -5   30.80    3.00
 -22  -4  -5    7.40   15.10
  22   4   5   20.30    6.50
 -22   4  -5   24.10    9.90
  22   4   5   27.80    3.10
 -22   4  -5   24.60   16.60
  22   4   5   26.30    2.90
 -24  -4  -5    0.60    1.20
  24  -4   5    1.80    0.70
  24  -4   5    0.30    0.80
 -24  -4  -5    2.40    0.80
 -24   4  -5   16.80    9.80
 -24   4  -5  -26.60   19.90
  24   4   5    1.70    0.70
 -24   4  -5    2.50    0.90
  26  -4   5   28.50    2.90
 -26  -4  -5   31.50    3.10
 -26  -4  -5   25.40    3.40
  26  -4   5   31.00    3.00
  26   4   5   31.70    3.20
 -26   4  -5    5.30   11.60
 -26   4  -5   27.40    3.10
  26   4   5   26.70    2.90
 -28  -4  -5   -0.80    0.50
  28  -4   5    1.50    0.60
 -28  -4  -5    0.00    0.80
  28  -4   5    0.00    0.40
  28   4   5   -0.10    0.40
 -28   4  -5    0.60    0.60
  30  -4   5    6.10    1.00
 -30  -4  -5    5.20    1.00
  30  -4   5    7.50    1.20
 -30   4  -5    4.60    1.00
  30   4   5    6.10    1.10
 -32  -4  -5   -0.50    0.40
  32  -4   5    0.30    0.30
 -32  -4  -5    0.20    0.30
  32   4   5    1.10    0.60
 -32   4  -5    0.90    0.60
  37  -5  -5   -0.20    0.20
 -37  -5   5   -0.30    0.60
  37  -5  -5   -1.20    1.50
  37  -5  -5    0.10    1.20
 -35  -5   5    4.80    1.50
  35  -5  -5    6.10    2.50
  35  -5  -5    6.00    1.00
  35  -5  -5    5.00    2.60
  35   5  -5    7.50    1.10
  33  -5  -5    0.30    1.90
  33  -5  -5    1.90    1.80
 -33   5   5   10.00    5.60
  31  -5  -5    0.30    1.50
  31  -5  -5    1.50    0.50
  31  -5  -5    1.30    2.30
 -31   5   5   -1.90    1.30
 -31   5   5    3.10    3.50
  31   5  -5    1.70    0.80
  29  -5  -5    3.60    0.80
  29  -5  -5    1.40    1.60
  29   5  -5    4.90    1.10
 -29   5   5    5.60    4.90
  27  -5  -5    3.00    0.70
 -27   5   5    5.20    4.30
  27   5  -5    3.20    0.90
  25  -5  -5   32.50    3.00
  25  -5  -5   28.10    2.80
 -25   5   5   45.10    9.80
  25   5  -5   32.60    3.20
  23  -5  -5   73.99    9.00
  23  -5  -5   91.29    7.60
  23  -5  -5  103.69    7.60
  23   5  -5   95.19    7.80
 -23   5   5  103.09   15.10
  21  -5  -5  137.19   10.80
  21  -5  -5  182.68   28.00
  21  -5  -5  121.99   12.10
  21   5  -5  137.49   11.10
 -21   5   5  141.09   22.20
  19  -5  -5    8.50    1.30
  19  -5  -5   11.30    2.30
  19  -5  -5   10.60    1.30
  19  -5  -5    4.50    7.30
  19   5  -5   10.10    8.90
 -19   5   5   13.30    5.70
  19   5  -5    9.10    1.50
  17  -5  -5   -1.90    5.90
  17   5  -5   -1.80    3.60
 -17   5   5   -1.70    2.90
  15  -5  -5   48.80   13.50
  15  -5  -5   43.20    4.00
  15  -5  -5   53.09    4.10
 -15   5   5   53.29    9.50
  15   5  -5   43.10    4.10
  13  -5  -5   61.29   11.70
  13  -5  -5   68.19    5.10
  13  -5  -5   56.69    5.00
  13   5  -5   51.69    5.00
  11  -5  -5   -1.30    4.40
  11  -5  -5    3.00    0.80
 -11   5   5    5.20    4.60
  11   5  -5    3.60    4.20
  11   5  -5    3.70    0.70
   9  -5  -5  384.26   26.40
   9   5  -5  312.57   34.70
   9   5  -5  314.37   26.20
   7  -5  -5  150.38   17.20
   7  -5  -5  135.49   11.30
   7   5  -5  124.09   18.80
   5  -5  -5    4.70    5.10
   5   5  -5    1.00    5.10
  -3   5   5   75.39    8.20
   3   5  -5   76.99   16.10
   1   5  -5   92.19   17.30
  -1   5   5  117.79   11.30
   1   5   5   20.20    4.50
  -1   5  -5   14.00    7.60
  -1   5  -5   17.70    2.00
  -3  -5  -5  104.39   15.60
  -3  -5  -5   79.49    6.40
  -3   5  -5   50.39   13.30
  -3   5  -5   78.89    6.20
   3   5   5   54.49   10.60
  -5  -5  -5  212.98   17.40
  -5  -5  -5  235.88   26.10
   5  -5   5  207.28   17.00
   5   5   5  204.78   19.50
  -7  -5  -5    0.00    1.20
  -7   5  -5   -4.70    6.50
   7   5   5   -1.70    1.60
  -9  -5  -5   61.49   15.20
  -9  -5  -5   60.69    5.10
   9  -5   5   62.49    5.20
   9   5   5   59.39    5.10
  -9   5  -5   44.30   14.70
   9   5   5   48.10    7.80
   9   5   5   51.59    5.30
 -11  -5  -5    2.70    7.80
 -11  -5  -5    3.40    0.80
  11  -5   5    2.50    0.70
 -11  -5  -5    0.60    1.30
 -11   5  -5   -3.70    5.70
 -11   5  -5    4.40   11.00
  11   5   5   -1.60    1.90
  11   5   5    2.50    0.80
 -13  -5  -5   -0.80   10.80
  13   5   5    2.90    1.20
 -13   5  -5    0.10    6.20
 -13   5  -5  -16.80   12.00
  13   5   5    3.20    2.60
  15  -5   5   90.69    7.70
 -15  -5  -5   88.89    8.40
 -15  -5  -5   93.19    7.70
  15  -5   5   83.59    7.50
 -15  -5  -5  120.99   29.20
  15   5   5   91.39    7.70
 -15   5  -5   94.29    8.60
 -15   5  -5   94.89   16.90
  15   5   5   76.39   11.30
 -17  -5  -5   45.20   19.90
 -17  -5  -5   18.50    2.90
  17  -5   5   10.90    2.00
  17  -5   5    4.70    5.50
  17  -5   5   13.40    1.90
 -17  -5  -5   16.70    2.10
  17   5   5   17.80    2.20
  17   5   5    8.50    4.50
  17   5   5   14.40    2.00
 -17   5  -5   18.00    2.80
 -17   5  -5   22.10   10.80
  19  -5   5    3.70    1.00
  19  -5   5    4.20    8.00
 -19  -5  -5  -12.30   14.80
 -19  -5  -5    4.50    1.10
 -19  -5  -5    3.00    1.40
  19  -5   5    4.90    1.10
  19   5   5    2.50    0.90
  19   5   5    3.20    0.90
 -19   5  -5   14.10   15.50
 -19   5  -5    6.10    1.60
  19   5   5    0.80    4.20
  21  -5   5    3.90    1.00
 -21  -5  -5    1.10    1.30
 -21  -5  -5    5.30    1.20
  21   5   5    5.20    1.10
 -21   5  -5   19.50   16.20
 -21   5  -5    8.50   11.10
 -21   5  -5    7.90    1.80
  23  -5   5    0.70    0.60
  23  -5   5    0.60    0.50
 -23  -5  -5    1.00    0.70
 -23  -5  -5    0.10    1.00
 -23   5  -5    4.50   15.50
  23   5   5    0.50    0.80
  23   5   5    0.70    0.60
 -25  -5  -5   21.10    2.80
 -25  -5  -5   20.20    2.40
  25  -5   5   18.60    2.20
 -25   5  -5   23.20    2.40
  25   5   5   18.90    2.50
 -27  -5  -5    9.70    1.70
  27  -5   5   13.90    1.60
  27  -5   5   12.10    1.70
 -27  -5  -5   11.30    1.80
 -27   5  -5   14.40    1.70
  27   5   5   12.10    1.80
  29  -5   5    0.20    0.30
 -29  -5  -5   -0.40    0.50
  29   5   5    0.10    0.70
 -29   5  -5   -0.20    0.50
 -31  -5  -5    1.20    0.40
 -31  -5  -5   -0.10    0.60
  31  -5   5    0.90    0.30
 -31   5  -5    0.80    0.40
 -36  -6   5    0.90    0.60
  36  -6  -5    0.10    1.00
  36  -6  -5    1.20    0.30
  36   6  -5    1.00    0.40
  34  -6  -5   11.50    1.20
 -34  -6   5    8.80    1.70
  34  -6  -5    6.80    2.40
  34   6  -5   12.40    1.30
 -32  -6   5    0.70    0.90
  32  -6  -5   -2.70    1.60
  32  -6  -5    0.10    1.40
  32  -6  -5    0.20    0.30
 -32   6   5    1.70    1.50
  32   6  -5    0.60    0.50
  30  -6  -5    4.90    2.50
 -30  -6   5    3.10    1.30
  30  -6  -5    3.00    0.70
  30  -6  -5    5.30    2.40
 -30   6   5    3.80    5.50
  30   6  -5    2.50    0.80
 -28  -6   5   -1.30    0.80
  28  -6  -5    1.90    2.20
  28   6  -5    0.20    0.60
 -28   6   5   -0.30    4.10
  26  -6  -5    0.00    0.40
  26  -6  -5    1.90    2.60
 -26  -6   5    0.40    1.00
 -26   6   5   -2.90    4.30
  26   6  -5    1.90    0.70
 -24  -6   5    8.40    2.40
  24  -6  -5    5.80    2.10
  24  -6  -5   12.60    4.00
 -24   6   5    5.50    4.60
  22  -6  -5   37.30    3.30
  22  -6  -5   36.70    6.80
 -22  -6   5   34.30    4.70
  22  -6  -5   35.10    3.20
  22  -6  -5   35.00    4.50
  22   6  -5   18.40   14.90
 -22   6   5   34.80    9.40
  22   6  -5   37.50    3.60
  20  -6  -5   45.00   19.60
  20  -6  -5   52.89    9.10
  20  -6  -5   75.19    6.10
  20  -6  -5   82.89    6.10
  20  -6  -5   68.29    7.30
 -20  -6   5   69.29    7.60
 -20   6   5   64.29   12.40
  20   6  -5   76.29    6.20
  18  -6  -5   44.30    3.80
  18  -6  -5   37.10    5.00
  18  -6  -5   25.30   12.00
  18  -6  -5   47.40    3.90
 -18  -6   5   40.30    5.10
  18   6  -5   44.10    4.00
  16  -6  -5    3.90    0.80
  16  -6  -5    4.50    8.10
 -16  -6   5    6.80    1.80
  16  -6  -5    4.20    0.90
  16   6  -5    5.20    6.60
 -16   6   5    7.30    4.50
  16   6  -5    4.70    1.70
 -14  -6   5    1.50    1.10
  14  -6  -5    1.40    7.30
  14  -6  -5   -0.90    0.50
  14  -6  -5    1.10    0.50
  14   6  -5   -0.30    0.60
 -14   6   5   -3.00    2.70
  14   6  -5   -5.50    5.30
 -12  -6   5    8.20    2.30
  12  -6  -5    7.70    1.50
  12  -6  -5    8.70    1.30
  12  -6  -5    9.00    7.90
  12   6  -5    8.40    1.50
 -12   6   5   -1.00    8.20
  12   6  -5   18.50    8.50
  12   6  -5   14.10    2.50
  10  -6  -5    3.40    6.30
 -10  -6   5   11.40    2.30
  10  -6  -5   13.00    1.80
  10  -6  -5   15.50    1.70
  10   6  -5   11.90    1.80
  10   6  -5   13.80    2.40
 -10   6   5   17.00    7.80
 -10   6   5   14.20    2.50
   8  -6  -5    1.60    0.70
   8  -6  -5    3.40    0.80
   8  -6  -5   -1.80    8.40
  -8  -6   5    1.70    1.30
  -8   6   5   -1.10    1.40
   8   6  -5    2.20    0.80
   8   6  -5    0.90    5.60
  -8   6   5    3.40    5.50
   6  -6  -5   16.00    1.90
   6  -6  -5    6.30    8.60
  -6  -6   5   10.90    2.00
   6  -6  -5   15.50    1.90
   6   6  -5   14.40    1.80
   6   6  -5    5.90    7.90
   4  -6  -5   48.90    4.30
  -4  -6   5   46.90    5.00
   4  -6  -5   54.89    4.60
   4  -6  -5   26.90   11.10
   4   6  -5   45.10    4.20
  -2  -6   5   50.19    5.10
   2  -6  -5   52.39    4.60
   2  -6  -5   54.79    4.80
   2  -6  -5   58.39   14.50
  -2   6   5   43.40    4.70
   2   6  -5   49.10    4.40
   0  -6   5   70.89    6.10
   0  -6  -5   73.99    6.00
   0  -6  -5   87.39   17.60
   0  -6  -5   63.29    5.60
   0   6  -5   60.99    5.40
   0   6   5   57.99    5.80
   0   6   5   50.49    8.00
  -2  -6  -5    9.60    1.80
   2  -6   5   11.60    1.90
  -2  -6  -5   12.90    1.70
  -2  -6  -5   23.20   12.40
  -2   6  -5    8.30    1.40
   2   6   5    6.10    3.00
  -4  -6  -5    9.80    9.60
   4  -6   5    9.70    1.70
  -4  -6  -5   10.70    1.80
  -4  -6  -5   14.20    2.10
   4   6   5    8.40    3.60
  -4   6  -5   14.60    1.80
  -4   6  -5   -0.50    7.90
   4   6   5   12.30    2.10
  -6  -6  -5    4.30    0.80
  -6  -6  -5    7.10    8.70
  -6  -6  -5    2.20    1.10
  -6  -6  -5    6.10    1.10
  -6   6  -5    3.00    9.80
   6   6   5    5.90    3.30
   6   6   5    3.70    1.10
  -8  -6  -5   -6.00    9.50
  -8  -6  -5    1.20    1.00
   8  -6   5    0.60    0.60
  -8  -6  -5    0.50    0.80
   8   6   5    2.20    2.90
   8   6   5    0.20    0.90
  -8   6  -5    4.70   10.10
 -10  -6  -5  -14.60   11.00
 -10  -6  -5    1.60    0.90
 -10   6  -5   -5.80   12.60
  10   6   5    6.50    3.30
 -12  -6  -5   84.99   21.80
 -12  -6  -5  103.39    8.90
 -12  -6  -5   96.79    8.20
  12  -6   5   95.29    8.20
  12   6   5   92.99    8.20
  12   6   5   94.59   12.30
 -14  -6  -5    6.00    1.20
 -14  -6  -5    4.70    1.30
 -14  -6  -5    4.80   16.00
  14  -6   5    4.40    1.10
  14  -6   5    6.50    1.30
  14   6   5   14.20    4.60
  14   6   5    5.40    1.30
 -14   6  -5    5.20    2.00
 -16  -6  -5    9.40    2.20
 -16  -6  -5    8.20   15.30
  16  -6   5   11.40    1.70
  16  -6   5    0.50    6.50
  16  -6   5    9.80    1.80
 -16  -6  -5   11.60    1.80
 -16   6  -5   14.50    2.60
  16   6   5    5.80    5.70
  16   6   5   10.80    1.90
  18  -6   5    0.40    0.80
 -18  -6  -5  -35.00   23.70
 -18   6  -5   16.80   15.60
  18   6   5    3.30    2.10
  20  -6   5    1.40    0.60
 -20  -6  -5    1.70    1.00
 -20  -6  -5    3.80    1.20
  20  -6   5    2.40    0.80
 -20   6  -5    2.30    1.20
  20   6   5    2.80    1.00
 -22  -6  -5   -0.20    0.70
  22  -6   5   -0.90    0.80
  22  -6   5    0.50    0.40
 -22  -6  -5    1.20    0.60
  22   6   5    0.50    0.90
 -24  -6  -5    9.00    1.50
  24  -6   5    9.30    1.50
  24  -6   5    9.20    1.30
 -24  -6  -5    7.10    1.40
 -24   6  -5   12.90    1.60
 -26  -6  -5    5.40    0.90
 -26  -6  -5    2.90    0.80
  26  -6   5    4.40    0.80
 -26   6  -5    4.80    1.00
  26   6   5    3.00    0.90
  28  -6   5    0.30    0.40
 -28  -6  -5   -0.50    0.50
  28  -6   5    1.50    0.50
 -28  -6  -5    0.60    0.30
 -28   6  -5    1.60    0.50
  28   6   5    0.60    0.60
  33  -7  -5    7.00    0.80
  33  -7  -5    5.60    1.90
 -33  -7   5    5.00    1.20
  33   7  -5    6.30    1.10
  31  -7  -5   54.89    4.40
  31  -7  -5   51.79    6.60
 -31  -7   5   51.09    5.30
  31   7  -5   54.39    4.40
  29  -7  -5   12.60    3.60
 -29  -7   5   16.90    2.80
  29   7  -5   17.40    2.30
  27  -7  -5    1.90    0.50
  27  -7  -5   -0.90    1.70
 -27  -7   5    0.80    0.90
  27   7  -5    1.00    0.60
 -25  -7   5    0.00    0.90
  25  -7  -5    0.50    0.40
  25   7  -5   -0.50    0.50
 -23  -7   5   12.50    2.70
  23  -7  -5    9.80    2.20
  23  -7  -5   14.50    1.60
  23   7  -5   15.00    2.00
 -23   7   5    9.10    6.50
  21  -7  -5   15.00    2.60
  21  -7  -5   11.20   14.80
  21  -7  -5   12.00    1.50
 -21   7   5    8.20    6.50
  19  -7  -5   61.99    5.60
 -19  -7   5   67.09    7.00
  19  -7  -5   58.99    7.00
  19  -7  -5   66.19    5.70
  19  -7  -5   90.89   20.40
 -19   7   5   72.89   12.80
  19   7  -5   73.89    5.90
  17  -7  -5  103.79   20.10
 -17  -7   5   97.39    8.80
  17  -7  -5   74.69    8.60
  17  -7  -5   79.39    7.10
  17  -7  -5   88.19    7.20
  17   7  -5   88.69    7.30
 -17   7   5   91.59   14.80
  15  -7  -5    2.70    0.70
  15  -7  -5   -5.00   15.00
 -15  -7   5    3.00    1.40
  15   7  -5    4.60    8.10
 -15   7   5   10.50    5.90
  15   7  -5    3.50    1.10
  13  -7  -5    2.20    0.70
 -13  -7   5    1.00    1.10
  13  -7  -5    2.80   10.40
  13  -7  -5    1.90    0.70
 -13   7   5    0.20    1.50
 -13   7   5    2.30    4.90
  13   7  -5    2.10    0.80
  13   7  -5   -0.30    1.60
  13   7  -5   -4.00    8.30
  11  -7  -5    1.50    0.60
 -11  -7   5    1.00    0.90
  11  -7  -5    0.40    0.50
  11  -7  -5    5.60   10.40
 -11   7   5    2.30    5.90
  11   7  -5   -1.20    1.10
  11   7  -5    0.90    0.80
 -11   7   5   32.80   16.10
  11   7  -5    8.90    8.10
 -11   7   5    1.50    1.60
   9  -7  -5    2.10    0.80
   9  -7  -5    3.00    1.00
   9  -7  -5    3.40   10.60
  -9  -7   5    4.40    1.30
   9   7  -5   -0.30    7.90
  -9   7   5  -11.90    9.10
   9   7  -5    4.00    1.70
  -9   7   5    2.50    1.60
   7  -7  -5   11.60   11.20
  -7  -7   5    2.80    1.10
   7  -7  -5    1.60    0.80
   7   7  -5    3.20    0.80
   7   7  -5   -7.80    7.50
  -7   7   5    1.30    1.40
  -7   7   5    1.30    7.70
  -5  -7   5    3.30    1.10
   5  -7  -5    5.20    1.10
   5  -7  -5    3.90    1.10
   5  -7  -5    3.70    8.90
   5   7  -5   10.10    9.20
   5   7  -5    4.10    1.00
  -5   7   5    2.60    1.50
  -5   7   5    1.30    6.20
   3  -7  -5    1.10    0.80
   3  -7  -5    0.00    0.70
   3  -7  -5   -6.80    9.00
  -3   7   5   -0.90    1.00
  -3   7   5    7.40    9.10
   3   7  -5   -4.10    8.50
   1  -7  -5   33.30   12.20
   1  -7  -5   26.30    2.70
  -1  -7   5   23.60    3.00
  -1   7   5   19.90    2.90
   1   7  -5    5.10   10.50
   1   7  -5   21.30    2.50
   1  -7   5    1.90    0.90
  -1  -7  -5    4.10    1.10
  -1  -7  -5  -15.00   11.30
   1   7   5    4.50    1.30
  -1   7  -5    2.90   11.10
  -3  -7  -5  211.78   33.00
  -3  -7  -5  149.99   12.10
   3  -7   5  146.79   12.30
  -3  -7  -5  152.88   12.50
  -3   7  -5  132.79   11.90
   3   7   5  151.18   12.60
  -5  -7  -5   57.39   15.10
   5  -7   5   55.09    5.20
  -5  -7  -5   60.69    5.20
  -5  -7  -5   55.59    5.40
   5   7   5   38.10    8.70
   5   7   5   58.99    5.30
  -7  -7  -5  -21.60   15.90
   7   7   5   -1.70    3.30
   7   7   5    8.70    1.70
  -7   7  -5    4.10   14.10
   9  -7   5    1.70    0.70
  -9  -7  -5    2.20    1.20
  -9  -7  -5    2.90    0.70
  -9  -7  -5   23.00   15.90
  -9  -7  -5    1.40    0.80
   9   7   5    0.20    1.10
   9   7   5    0.00    3.50
  -9   7  -5   -5.30   20.80
 -11  -7  -5    1.10   14.90
 -11  -7  -5   19.50    2.70
  11  -7   5   18.70    2.30
 -11  -7  -5   21.70    2.50
 -11  -7  -5   18.20    2.00
 -11   7  -5    1.80   26.30
  11   7   5   23.10    2.70
  11   7   5   11.30    5.20
 -13  -7  -5    2.50    1.00
 -13  -7  -5  -27.80   22.90
  13  -7   5    1.30    1.10
 -13  -7  -5    2.60    1.00
  13  -7   5    1.70    0.70
 -13  -7  -5    0.40    0.80
 -13   7  -5    2.00    1.20
  15  -7   5   23.40    2.80
 -15  -7  -5   26.10    3.00
 -15  -7  -5   19.30    2.70
  15  -7   5   26.90    2.70
 -15  -7  -5   25.10    2.50
 -15   7  -5   30.60    3.80
  15   7   5   24.10    2.80
 -17  -7  -5   28.00    2.70
 -17  -7  -5   28.30    3.20
  17  -7   5   22.60    2.80
  17  -7   5   27.70    3.00
 -17   7  -5   33.30    3.90
  17   7   5   27.40    3.00
 -19  -7  -5    1.80    0.60
  19  -7   5    2.30    0.80
 -19  -7  -5    0.20    0.70
  19  -7   5    2.10    0.70
 -19  -7  -5    0.50    0.70
 -19   7  -5    2.70    1.10
  19   7   5    2.20    0.90
  21  -7   5    0.10    0.30
 -21  -7  -5   -0.90    0.50
 -21  -7  -5    0.90    0.70
 -21  -7  -5   -0.50    0.40
 -21   7  -5   -1.00    1.00
  21   7   5    0.10    0.60
  23  -7   5    9.30    1.30
 -23  -7  -5   12.50    1.30
  23  -7   5    8.00    1.50
  23   7   5   10.50    1.60
 -23   7  -5   12.50    1.60
 -25  -7  -5    2.30    0.60
  25  -7   5    1.80    0.50
 -25   7  -5    2.50    0.70
 -30  -8   5   10.50    1.60
  30  -8  -5   10.90    1.10
  30  -8  -5    8.90    2.40
  30   8  -5    8.90    1.00
  28  -8  -5    0.30    1.40
 -28  -8   5    3.00    1.00
  28  -8  -5    2.20    0.50
  28   8  -5    3.60    0.70
 -26  -8   5   95.69    9.10
  26  -8  -5  105.29    8.30
  26  -8  -5  112.69   11.10
  26   8  -5  106.79    8.40
  24  -8  -5    0.70    1.70
  24  -8  -5    1.30    0.50
 -24  -8   5    1.60    0.90
  24   8  -5    1.90    0.70
 -22  -8   5   24.50    3.20
  22  -8  -5   25.10    2.30
  22  -8  -5   17.30    3.00
  22   8  -5   25.50    2.50
  20  -8  -5    1.10    0.50
 -20  -8   5    0.40    0.80
  20  -8  -5    0.40    1.00
 -20   8   5    1.50    9.40
  20   8  -5    0.70    0.70
 -18  -8   5   53.49    5.60
  18  -8  -5   41.90    5.60
  18  -8  -5   48.60    4.40
  18   8  -5   57.89    4.70
  16  -8  -5   21.20    3.70
  16  -8  -5   24.20    2.50
 -16  -8   5   27.70    3.60
 -16   8   5   12.00    8.60
  16   8  -5   27.30    2.80
  14  -8  -5   22.70   17.80
 -14   8   5   -4.00    5.80
  12  -8  -5    2.90    0.80
 -12  -8   5    4.70    1.60
  12  -8  -5   -5.40   15.10
  12   8  -5    6.60    1.40
  10  -8  -5    3.70    1.00
 -10  -8   5    2.90    1.20
  10  -8  -5   -9.40   12.80
  10  -8  -5    1.50    0.70
  10   8  -5    2.90    1.10
  10   8  -5   11.30   15.70
 -10   8   5   16.00    7.70
  10   8  -5    3.60    1.50
 -10   8   5    5.00    1.70
   8  -8  -5   17.60   16.60
   8  -8  -5    5.20    1.10
  -8  -8   5    5.20    1.40
  -8   8   5    2.00    7.60
   8   8  -5    5.00    1.40
   8   8  -5    6.50    1.70
  -8   8   5    4.30    1.50
   8   8  -5  -11.30   10.70
  -6  -8   5   36.20    4.30
   6  -8  -5    6.60   17.40
   6  -8  -5   39.90    3.80
   6  -8  -5   39.90    3.80
   6   8  -5   34.00    4.50
   6   8  -5   44.20    4.00
  -6   8   5   41.90   24.90
  -6   8   5   39.80    4.20
   4  -8  -5   10.00    1.70
   4  -8  -5    6.70    1.40
  -4  -8   5    7.40    1.60
   4  -8  -5   20.60   15.00
  -4   8   5    8.40    1.70
  -4   8   5   19.70   15.00
   4   8  -5   11.60    1.80
   4   8  -5    6.70    1.80
   4   8  -5   -8.10   12.80
   2  -8  -5  165.68   29.30
  -2  -8   5  165.58   12.80
   2  -8  -5  136.99   12.10
   2  -8  -5  150.58   12.30
   2   8  -5  141.99   13.20
   2   8  -5  160.78   12.30
  -2   8   5  148.09   12.40
  -2   8   5  115.79   30.00
   0  -8  -5  174.98   29.60
   0  -8  -5  154.68   13.20
   0  -8   5  173.18   13.60
   0  -8  -5  148.49   13.10
   0   8  -5  169.98   13.20
   0   8   5  161.98   13.30
  -2  -8  -5   45.40   17.00
  -2  -8  -5   77.09    6.80
   2  -8   5   77.99    7.10
  -2  -8  -5   73.59    6.80
  -2   8  -5   80.49    6.80
   2   8   5   84.19    7.00
  -4  -8  -5    4.50    1.20
   4  -8   5    4.30    1.20
  -4  -8  -5    4.00    1.10
  -4   8  -5    4.00   23.20
   4   8   5    2.90    8.30
   4   8   5    8.70    1.70
  -6  -8  -5   75.99    6.70
   6  -8   5   83.89    6.90
  -6  -8  -5   65.79    7.50
  -6  -8  -5  122.09   34.40
   8  -8   5   61.19    5.60
  -8  -8  -5   51.99    5.40
  -8  -8  -5   63.09    5.60
  -8   8  -5   65.99    6.80
   8   8   5   67.99    5.80
  10  -8   5    2.40    0.80
 -10  -8  -5    3.60    1.00
 -10  -8  -5    4.00    1.00
  10   8   5    2.40    1.10
 -10   8  -5    3.50    1.50
 -12  -8  -5    3.50    1.10
 -12  -8  -5    4.40    1.10
 -12   8  -5    8.50    2.40
  12   8   5    6.30    1.30
  14  -8   5    6.20    1.50
 -14  -8  -5    5.80    1.30
 -14  -8  -5    9.20    1.40
  14  -8   5    8.80    1.40
  14   8   5   10.00    1.70
 -16  -8  -5    1.30    0.70
  16  -8   5    1.50    0.60
  16  -8   5    3.50    1.10
 -16  -8  -5    2.60    0.70
 -16   8  -5    1.40    1.10
  16   8   5    1.00    1.60
  18  -8   5    4.60    1.30
 -18  -8  -5    4.60    0.80
  18  -8   5    4.10    0.90
  18   8   5    4.70    1.00
 -18   8  -5    6.90    1.70
  20  -8   5    6.40    1.00
  22  -8   5   22.40    2.40
 -22   8  -5   24.90    3.10
  22   8   5   30.10    2.60
  25  -9  -5    1.70    0.40
 -25  -9   5    1.00    0.60
  25  -9  -5   -0.30    1.00
  25   9  -5    1.10    0.60
 -23  -9   5    1.30    0.90
  23  -9  -5    0.90    1.50
  23  -9  -5    1.80    0.50
  23   9  -5    2.80    0.70
 -21  -9   5   26.30    3.00
  21  -9  -5   18.50    3.90
  21  -9  -5   24.60    2.30
  21   9  -5   27.10    2.40
  19  -9  -5   -0.10    1.20
  19  -9  -5    0.90    0.40
  19  -9  -5    1.60    0.90
 -19  -9   5    0.70    0.80
  19   9  -5    0.30    0.80
  17  -9  -5    6.50    2.50
  17  -9  -5   10.70    1.30
  17  -9  -5    8.50    3.50
 -17  -9   5   12.00    2.00
  17   9  -5    8.30    1.50
  15  -9  -5   12.50    3.30
  15  -9  -5   16.60    1.90
  15  -9  -5   14.90    2.90
 -15  -9   5   17.00    2.60
  15   9  -5   22.00    2.20
  13  -9  -5    3.60    2.20
  13  -9  -5    4.40    1.80
  13  -9  -5    4.50    0.90
 -13  -9   5    4.80    1.30
  11  -9  -5   47.70    6.20
 -11  -9   5   45.00    4.90
  11  -9  -5   47.40    4.40
  11   9  -5   55.19    4.60
  -9  -9   5    5.50    1.40
   9  -9  -5    3.30    0.80
   9  -9  -5   -0.50    2.10
  -9   9   5    4.70    1.70
   9   9  -5    6.80    1.80
   9   9  -5    4.50    1.20
  -7  -9   5    0.80    0.70
   7  -9  -5    3.30    0.70
   7  -9  -5    1.80    0.80
   7   9  -5    1.70    1.20
   7   9  -5    1.60    1.00
  -5  -9   5   13.60    2.10
   5  -9  -5   10.20    1.70
  -5   9   5   15.30    2.50
   5   9  -5   10.90    2.00
   5   9  -5   14.10    2.40
   3  -9  -5    1.50    0.60
  -3  -9   5    0.80    0.60
   3  -9  -5    0.90    0.70
   3   9  -5    4.10    1.50
  -3   9   5   -0.80    1.10
   3   9  -5    2.70    1.10
  -1  -9   5   44.00    4.00
   1  -9  -5   34.50    3.50
   1  -9  -5   32.50    3.60
   1   9  -5   44.90    4.80
  -1   9   5   36.60    3.90
   1   9  -5   39.40    3.80
   1  -9   5    0.80    0.60
  -1  -9  -5   -0.70    0.60
  -1  -9  -5    0.50    0.50
   1   9   5    4.40    1.40
  -1   9  -5   -1.10    0.90
  -3  -9  -5   13.80    1.70
  -3  -9  -5   12.00    1.90
   3  -9   5   17.10    2.10
   3   9   5   14.10    2.30
   5  -9   5    9.50    1.50
  -5  -9  -5    5.60    1.30
  -5  -9  -5    6.60    1.10
   7  -9   5   -0.10    0.40
  -7  -9  -5    0.30    0.40
  -7  -9  -5   -0.30    0.60
  -7   9  -5    0.70    1.10
   7   9   5    1.70    0.90
  -9  -9  -5   -0.10    0.60
   9  -9   5   -0.60    0.40
  -9  -9  -5   -0.30    0.40
  -9   9  -5   -0.30    0.90
  11  -9   5    0.50    0.40
 -11  -9  -5    0.40    0.50
 -11  -9  -5   -0.50    0.50
  11   9   5    0.50    0.70
 -11   9  -5    1.20    1.00
 -13  -9  -5   17.60    2.00
 -13  -9  -5   16.40    2.40
  15  -9   5    6.10    1.10
  15   9   5    8.20    1.40
 -15   9  -5   10.20    1.80
  17  -9   5    2.60    0.70
  17   9   5    2.60    0.70
 -17   9  -5    4.10    1.10
 -18 -10   5    2.70    0.70
  18 -10  -5   -1.10    1.70
  18 -10  -5    1.00    0.90
  18  10  -5    1.50    0.70
 -16 -10   5   16.10    1.80
  16 -10  -5   15.10    1.50
  16 -10  -5   12.40    2.30
  14 -10  -5    0.40    0.90
 -14 -10   5    1.10    0.60
  14 -10  -5    1.00    0.50
  14  10  -5    0.60    0.60
 -12 -10   5   20.10    2.30
  12 -10  -5   20.10    2.00
  12 -10  -5   16.40    2.80
  12  10  -5   19.80    2.10
 -10 -10   5   75.69    6.20
  10 -10  -5   68.29    5.80
  10 -10  -5   65.49    7.00
  10  10  -5   71.29    5.90
  -8 -10   5   26.60    2.60
   8 -10  -5   18.60    3.10
   8 -10  -5   17.50    2.10
   8  10  -5   22.50    2.50
  -6 -10   5    4.10    1.10
   6 -10  -5    2.80    1.20
  -4 -10   5   -0.10    0.50
   4  10  -5   -0.90    0.90
  -4  10   5   -0.40    1.00
  -2 -10   5   32.20    3.40
   2  10  -5   35.70    3.90
  -2  10   5   30.40    3.40
   0 -10  -5   24.70    2.70
   0  10   5   26.20    2.90
   2 -10   5   14.10    1.60
  -2 -10  -5    9.80    1.50
   2  10   5   11.10    1.90
  -4 -10  -5    1.60    0.60
   4 -10   5    2.30    0.70
  -4  10  -5    4.20    1.30
  -6 -10  -5    0.80    0.60
   6 -10   5    0.20    0.40
  -6 -10  -5    0.10    0.70
  -6  10  -5    1.60    0.90
   6  10   5    0.10    0.70
   8 -10   5    1.90    0.60
  -8 -10  -5    2.20    1.00
  -8 -10  -5    1.50    0.60
   8  10   5    2.20    1.50
  -8  10  -5    3.90    1.30
 -10 -10  -5   10.40    1.30
 -10 -10  -5    8.50    1.60
  10  10   5   13.30    1.60
 -12  10  -5    2.20    1.00
  12  10   5   -0.40    0.50
  42   0  -6   26.30    4.80
  42   0  -6   33.90    2.80
  40   0  -6   17.20    4.40
  40   0  -6   22.50    2.10
  38   0  -6  216.48   20.70
  38   0  -6  212.98   16.70
  36   0  -6   59.19    5.00
 -36   0   6   48.80   11.60
  36   0  -6   60.09    8.50
  34   0  -6    2.30    2.30
  34   0  -6    2.90    2.10
 -34   0   6   -6.30    8.80
  34   0  -6    1.50    0.60
 -32   0   6  246.08   28.40
  32   0  -6  226.68   18.30
  32   0  -6  241.28   22.80
  30   0  -6  103.89   12.00
 -30   0   6  135.39   18.50
  30   0  -6  124.29    9.70
  30   0  -6  129.39   13.60
  28   0  -6  115.49   13.30
 -28   0   6  139.09   18.80
  28   0  -6  148.49   11.20
  28   0  -6  159.38   15.40
  26   0  -6   72.59    8.70
  26   0  -6   58.79    7.50
 -26   0   6   71.99   11.70
  26   0  -6   59.29    5.10
 -24   0   6  178.18   19.70
  24   0  -6  167.78   13.20
  24   0  -6  198.58   17.00
  24   0  -6  143.89   15.30
  22   0  -6  692.63   54.09
 -22   0   6  730.73   60.09
 -20   0   6   -1.20    2.80
 -18   0   6    2.30    2.40
 -16   0   6  476.55   40.10
 -14   0   6   20.80    4.70
  14   0  -6   23.60    5.70
  12   0  -6  891.01   71.19
  10   0  -6  378.66   32.80
   8   0  -6 1017.40   81.69
   6   0  -6  594.94   50.09
   4   0  -6  204.88   20.90
   2   0  -6   85.29   12.70
   2   0  -6  117.29    9.10
   2   0  -6  106.09    8.90
   0   0  -6  368.36   33.30
   0   0   6  434.36   33.00
   0   0  -6  453.55   39.20
   2   0   6 1310.97   92.19
  -2   0  -6 1117.99   93.19
  -2   0  -6 1152.08   92.79
  -4   0  -6  725.73   58.29
  -4   0  -6  708.43   57.69
  -6   0  -6  341.67   32.70
  -6   0  -6  340.47   30.70
  -6   0  -6  337.47   30.10
  -8   0  -6   39.00   13.90
  -8   0  -6   35.50    7.70
  -8   0  -6   45.70    9.50
 -10   0  -6   26.20    8.50
  10   0   6   33.40    4.90
 -12   0  -6   -1.40    3.70
  12   0   6    3.00    1.90
 -12   0  -6    2.90    4.80
  14   0   6   70.79    5.70
  14   0   6   65.59    7.90
 -14   0  -6   74.39   13.50
 -14   0  -6   62.79    5.80
 -16   0  -6    7.60    8.20
 -16   0  -6    7.40    5.60
  16   0   6    2.60    1.80
  18   0   6    3.40    2.60
 -18   0  -6    3.00    0.90
  18   0   6    3.90    1.20
 -18   0  -6    8.60    7.00
 -18   0  -6   -6.90    6.60
  18   0   6    2.40    0.70
  20   0   6   18.50    5.60
 -20   0  -6   11.50    9.70
  20   0   6   13.40    2.20
 -20   0  -6   10.00   11.30
  22   0   6    4.70    1.10
 -22   0  -6    7.90    7.60
 -22   0  -6    3.50    1.00
  22   0   6    5.40    3.40
 -22   0  -6    2.40   10.70
 -24   0  -6  -12.30    7.90
  24   0   6    5.50    1.10
 -24   0  -6    8.00    1.40
  24   0   6   -3.80    5.00
  24   0   6    4.20    1.00
 -24   0  -6   18.00   14.60
 -26   0  -6   69.79    6.70
  26   0   6   61.39    6.40
 -26   0  -6  105.59   27.10
  26   0   6   69.89    6.10
  28   0   6    0.20    0.50
  28   0   6    0.90    0.80
 -28   0  -6   -0.70    0.50
 -30   0  -6   32.90    3.10
  30   0   6   36.80    3.40
  30   0   6   32.60    3.20
 -30   0  -6   28.20    2.90
 -32   0  -6   21.10    2.20
  32   0   6   24.40    2.30
  32   0   6   22.40    2.50
 -32   0  -6   25.00    2.30
 -34   0  -6    2.20    0.50
  34   0   6    4.00    1.30
  34   0   6    3.30    0.60
  41  -1  -6    0.50    1.70
  41  -1  -6    0.70    0.40
  41   1  -6    0.50    0.40
  41   1  -6    0.90    1.60
  39  -1  -6    0.20    0.40
  39  -1  -6    0.00    2.30
  39   1  -6    0.20    0.40
  39   1  -6    1.50    2.30
  37  -1  -6   69.69    8.90
  37  -1  -6   67.09    5.50
  37   1  -6   67.19    5.60
 -37   1   6   58.49   15.70
  37   1  -6   53.49    8.90
 -35  -1   6    4.90    8.90
  35  -1  -6    0.10    1.50
  35  -1  -6    0.40    0.50
  35  -1  -6    0.80    1.90
  35   1  -6    1.10    0.60
  35   1  -6    1.40    2.50
 -35   1   6   -0.50    5.90
  33  -1  -6   32.90    3.00
  33  -1  -6   22.80    4.90
 -33  -1   6   56.29   13.60
  33  -1  -6   33.90    6.30
  33   1  -6   36.50    6.40
 -33   1   6   28.10    8.80
  33   1  -6   32.30    3.10
 -31  -1   6    9.30    7.60
  31  -1  -6    3.80    2.60
  31  -1  -6    1.60    2.00
  31  -1  -6    4.20    0.90
 -31   1   6    6.50    6.30
  31   1  -6    2.00    1.90
  31   1  -6    3.30    0.80
  29  -1  -6    4.30    2.90
  29  -1  -6    5.10    2.30
 -29  -1   6   12.00    9.80
  29   1  -6    3.50    2.10
  29   1  -6    6.60    1.10
 -29   1   6    4.70    5.00
  29   1  -6    5.80    2.60
  27  -1  -6   42.10    3.70
 -27  -1   6   36.80   10.40
  27  -1  -6   36.60    5.60
  27   1  -6   44.20    3.80
 -27   1   6   51.39   10.40
  27   1  -6   46.10    7.00
  25  -1  -6    9.80    1.20
  25  -1  -6   11.40    3.00
 -25  -1   6    5.10    4.70
  25   1  -6   10.30    1.30
  25   1  -6    9.80    3.30
 -25   1   6    1.50    4.00
  23  -1  -6   76.89    8.80
 -23  -1   6   59.59   11.40
  23   1  -6   93.89   10.90
 -23   1   6   78.29   11.80
  23   1  -6   89.39    6.80
 -21  -1   6    2.30    2.80
 -21   1   6   -2.90    2.30
 -19  -1   6   55.39    8.60
  17   1  -6   23.30    6.70
 -17   1   6   33.10    5.90
 -15  -1   6  269.07   22.30
  15   1  -6  225.88   23.30
  13   1  -6  386.36   34.10
  11   1  -6  638.54   53.59
   9  -1  -6   68.19    6.80
   9   1  -6   67.09   10.00
   7  -1  -6   86.79    7.80
  -7   1   6   85.59    7.00
   5  -1  -6  246.38   20.80
   5   1  -6  267.47   25.60
  -5   1   6  264.67   20.30
   3  -1  -6  147.29   14.00
   3   1  -6  170.28   13.10
  -3   1   6  179.58   13.60
   1  -1  -6    3.00    1.70
   1   1  -6    2.60    1.20
   1   1  -6    1.30    4.30
  -1   1   6    1.50    0.80
   1   1  -6    3.90    1.80
  -1   1  -6    5.00    2.60
  -1   1  -6   -3.60    4.60
  -1   1  -6    6.30    3.20
  -3  -1  -6  124.99   13.00
  -3   1  -6  133.39   17.50
  -3   1  -6  124.59   12.30
  -3   1  -6  104.09   13.70
   3   1   6  138.99   11.00
  -3   1  -6  106.89   12.80
  -5  -1  -6   15.40    4.70
  -5   1  -6   12.50    5.50
   5   1   6   15.00    2.70
  -5   1  -6   14.80    5.00
  -5   1  -6   19.80    5.00
  -5   1  -6   13.30    6.00
  -7  -1  -6  153.38   17.10
  -7   1  -6  134.29   16.80
  -7   1  -6  139.89   16.50
  -7   1  -6  143.99   18.00
   7   1   6  178.98   14.50
  -7   1  -6  199.88   20.70
  -9  -1  -6   34.60    7.50
   9  -1   6   33.00    4.90
  -9   1  -6   20.60    6.70
  -9   1  -6   31.30    8.90
   9   1   6   31.20    4.60
  -9   1  -6   43.30   14.60
 -11  -1  -6   51.09   10.00
 -11  -1  -6   56.79   12.40
  11  -1   6   61.99    7.50
 -11   1  -6   72.89   13.40
 -11   1  -6   45.70   11.20
  11   1   6   71.79    7.80
 -11   1  -6   54.09   11.20
  13  -1   6  216.58   17.90
 -13  -1  -6  161.38   14.80
 -13  -1  -6  205.28   22.70
 -13   1  -6  174.28   14.90
  13   1   6  202.98   17.30
 -13   1  -6  183.08   23.10
 -13   1  -6  190.78   23.00
 -15  -1  -6    2.10    4.50
 -15  -1  -6    9.70    1.40
  15  -1   6   10.70    1.60
 -15  -1  -6   11.10    6.70
  15  -1   6    7.10    2.50
 -15   1  -6   11.10    1.60
  15   1   6   10.30    1.60
 -15   1  -6   11.30    7.00
  15   1   6    5.70    2.70
 -15   1  -6    5.50    8.20
 -17  -1  -6   12.60    7.90
 -17  -1  -6    1.20    0.60
  17  -1   6   -1.40    1.80
 -17  -1  -6    2.80    5.60
  17  -1   6    1.00    0.50
  17   1   6    0.80    2.00
 -17   1  -6   11.50    6.00
  17   1   6    1.50    0.60
  17   1   6    2.00    0.90
 -17   1  -6    0.10    0.60
 -17   1  -6   -7.10    7.40
 -19  -1  -6   14.20    9.40
 -19  -1  -6   13.50    9.20
 -19  -1  -6   21.40    2.40
  19  -1   6   20.50    2.30
  19  -1   6   13.90    3.90
 -19   1  -6   17.30   11.60
  19   1   6   20.50    2.30
  19   1   6   20.20    2.50
 -19   1  -6    7.10    7.40
 -19   1  -6   23.40    2.50
  19   1   6   28.00    5.20
 -21  -1  -6  -15.50   10.50
 -21  -1  -6    7.30    1.30
  21  -1   6    3.90    1.00
  21  -1   6    4.40    3.20
 -21   1  -6   -3.40    6.70
 -21   1  -6    4.90    1.10
  21   1   6    5.90    3.50
  21   1   6    3.60    0.90
 -21   1  -6    6.40   10.50
  23  -1   6   -0.20    3.40
 -23  -1  -6   10.80   12.50
  23  -1   6    0.70    0.70
  23  -1   6    2.00    0.80
 -23  -1  -6    2.10    0.90
  23   1   6    2.50    1.00
 -23   1  -6    4.60   11.20
  23   1   6    3.70    0.90
  23   1   6    4.70    3.80
 -23   1  -6    5.20    6.70
 -23   1  -6    2.40    0.90
 -25  -1  -6   24.90    2.70
  25  -1   6   24.90    2.70
 -25  -1  -6   -8.40   17.30
 -25   1  -6   24.20   13.80
 -25   1  -6   27.00    2.80
 -25   1  -6   22.10    9.00
  25   1   6   22.60    2.70
  27  -1   6   10.00    1.90
  27  -1   6   12.00    1.70
 -27  -1  -6   13.50    1.80
 -27   1  -6   13.20    1.80
 -27   1  -6   11.90    1.50
  27   1   6   12.20    1.70
  27   1   6   14.90    2.00
 -29  -1  -6    1.40    0.70
  29  -1   6    0.60    0.50
  29   1   6   -0.30    0.40
 -29   1  -6    1.10    0.60
  29   1   6   -0.60    0.80
 -29   1  -6    0.10    0.50
 -31  -1  -6    8.40    1.40
 -31  -1  -6    8.00    1.00
  31  -1   6   13.40    2.10
  31  -1   6    8.30    1.20
 -31   1  -6    8.70    1.30
  31   1   6    7.90    1.20
  31   1   6    6.30    1.30
 -33  -1  -6   11.80    1.40
 -33  -1  -6    9.30    1.40
  33  -1   6   17.00    1.70
  33  -1   6   12.50    1.40
  33   1   6   13.90    1.70
  33   1   6   12.30    1.40
 -33   1  -6   14.30    1.50
  42  -2  -6    1.20    1.40
  42  -2  -6    1.00    0.60
  42   2  -6    0.80    0.40
  40  -2  -6   27.70    5.30
  40  -2  -6   30.90    2.60
  40   2  -6   23.40    4.50
  40   2  -6   30.20    2.60
  38  -2  -6    1.20    2.30
  38  -2  -6   -0.50    1.70
  38  -2  -6    0.90    0.40
  38   2  -6    0.10    0.50
  38   2  -6    2.80    2.10
  36  -2  -6   22.20    2.10
  36  -2  -6   18.80    4.60
  36   2  -6   11.60    4.10
 -36   2   6   19.50    7.40
  36   2  -6   19.90    2.20
  34  -2  -6   86.69   10.20
  34  -2  -6   70.99    8.50
 -34  -2   6   35.40   16.70
  34  -2  -6   73.89    6.00
  34   2  -6   60.69    9.50
  34   2  -6   73.59    6.10
 -34   2   6   78.09   15.00
 -32  -2   6   38.60   13.50
  32  -2  -6   54.29    4.50
  32  -2  -6   43.10    6.70
  32  -2  -6   59.79    8.50
  32   2  -6   51.39    4.60
 -32   2   6   59.29   11.90
  32   2  -6   43.30    7.90
  30  -2  -6  323.27   27.90
  30  -2  -6  315.57   24.80
 -30  -2   6  322.67   36.70
 -30   2   6  346.87   34.10
  30   2  -6  324.77   25.00
  30   2  -6  301.17   29.20
  28  -2  -6   15.90    1.70
  28  -2  -6   14.40    3.50
 -28  -2   6   20.80    9.00
  28   2  -6   17.20    4.60
 -28   2   6   17.30    6.50
  28   2  -6   17.20    1.90
  26  -2  -6   15.50    1.50
  26  -2  -6   11.80    3.10
 -26  -2   6   13.20    6.60
 -26   2   6    9.80    5.20
  26   2  -6   16.30    4.00
  26   2  -6   11.50    1.50
 -24  -2   6   20.00    8.30
  24  -2  -6   24.70    4.40
  24  -2  -6   26.40    2.40
 -24   2   6   24.10    6.50
  24   2  -6   28.50    2.50
  24   2  -6   17.80    4.50
  22  -2  -6    2.20    1.60
 -22  -2   6    4.80    4.60
 -22   2   6    3.20    3.10
  22   2  -6   -3.30   10.20
  22   2  -6   -0.60    1.70
  22   2  -6   -0.10    0.50
 -20  -2   6  183.08   19.10
  20   2  -6  164.78   20.40
  18   2  -6   18.40    6.90
  16  -2  -6   -0.90    2.50
  16   2  -6    0.20    4.40
  14  -2  -6  135.69   14.00
 -14  -2   6  153.68   13.40
  14   2  -6  112.29   15.50
 -12  -2   6    3.40    2.80
  12  -2  -6    6.30    2.80
  12   2  -6    7.50    4.50
  10  -2  -6    8.10    3.20
 -10  -2   6   12.40    2.60
  10   2  -6    3.00    3.50
   8  -2  -6  105.99   10.00
   8   2  -6   80.39   12.60
   8   2  -6   90.19    9.50
   6  -2  -6  350.76   28.50
   6   2  -6  344.77   27.90
  -6   2   6  349.87   26.60
   6   2  -6  312.47   32.30
   4  -2  -6   17.20    3.50
  -4   2   6   15.60    2.40
   4   2  -6   20.80    3.30
   2  -2  -6  282.57   24.40
   2   2  -6  291.87   29.40
  -2   2   6  284.37   22.60
   2   2  -6  272.77   23.50
   0  -2  -6   95.99   10.60
   0   2   6   95.39    8.60
  -2   2  -6  377.86   38.90
   2   2   6  401.86   31.30
  -2   2  -6  390.86   33.00
  -4  -2  -6    2.10    2.40
  -4   2  -6   -0.60    3.50
  -4   2  -6    0.50    5.00
   4   2   6    2.00    1.30
  -4   2  -6   -1.10    3.30
  -6  -2  -6  814.92   65.29
   6   2   6  825.92   61.39
  -6   2  -6  739.63   63.89
  -6   2  -6  735.63   64.59
  -8  -2  -6  860.01   69.09
  -8   2  -6  834.42   71.19
  -8   2  -6  679.03   68.29
  -8   2  -6  760.42   68.29
  -8   2  -6  947.01   76.39
   8   2   6  863.01   64.69
 -10  -2  -6    3.50    4.20
 -10   2  -6   11.80    6.50
 -10   2  -6   -0.70    4.50
 -10   2  -6    4.90    4.10
 -12  -2  -6   19.80    2.00
  12  -2   6   13.30    3.70
 -12  -2  -6   15.10    6.20
  12   2   6   14.20    3.60
 -12   2  -6   27.60    9.70
 -12   2  -6   18.80    6.20
  14  -2   6    1.40    0.70
 -14  -2  -6    4.00    5.50
  14  -2   6    3.80    2.70
 -14   2  -6   -5.60    6.10
  14   2   6   -0.50    1.80
 -14   2  -6   -0.60    4.10
 -14   2  -6  -13.40    9.20
  14   2   6    1.60    0.60
  16  -2   6  112.19   13.40
  16  -2   6  146.29   11.10
 -16  -2  -6  173.78   22.00
 -16  -2  -6  133.19   11.00
 -16   2  -6  132.19   20.90
  16   2   6  117.19   11.00
 -16   2  -6  164.68   21.50
  16   2   6  135.99   14.10
  16   2   6  150.48   11.10
  18  -2   6    5.10    3.10
 -18  -2  -6    4.90    8.40
 -18  -2  -6    7.20    1.30
  18  -2   6    4.70    1.00
  18   2   6    3.90    1.00
 -18   2  -6    4.80    1.10
 -18   2  -6    0.60    5.10
 -18   2  -6    3.00    8.80
  18   2   6    8.80    3.30
  20  -2   6   22.70    3.10
  20  -2   6   32.20    3.00
 -20  -2  -6   30.90    3.10
 -20  -2  -6   16.10   12.00
 -20   2  -6   33.30    9.40
 -20   2  -6   31.30   12.60
 -20   2  -6   27.30    2.90
  20   2   6   27.90    3.30
 -20   2  -6   28.40    3.10
  20   2   6   28.40    3.00
  20   2   6   32.00    6.70
  22  -2   6    6.40    3.60
  22  -2   6    5.10    1.10
  22  -2   6    4.40    1.10
 -22  -2  -6    5.30    1.10
 -22  -2  -6   13.90   13.20
  22   2   6    4.90    1.00
 -22   2  -6    4.50    1.20
 -22   2  -6    0.00    5.60
  22   2   6    5.20    1.10
 -22   2  -6   -8.80   10.10
  22   2   6    5.10    4.20
  24  -2   6    8.60    5.40
  24  -2   6   14.60    2.00
 -24  -2  -6   12.90    1.90
 -24  -2  -6   -6.70   15.10
  24  -2   6   14.50    1.90
  24   2   6   18.00    6.10
 -24   2  -6   13.90    2.10
  24   2   6   13.60    1.90
  24   2   6   18.60    2.10
 -24   2  -6  -10.00   11.90
 -24   2  -6    1.20    7.00
  26  -2   6    2.20    0.90
  26  -2   6    4.20    1.00
 -26  -2  -6    3.80    1.00
 -26   2  -6    4.10    1.10
 -26   2  -6    3.00    7.80
  26   2   6    3.00    1.00
  26   2   6    4.10    0.90
 -28  -2  -6    2.50    1.30
  28  -2   6    4.20    1.00
  28  -2   6    2.90    1.10
 -28  -2  -6    5.00    1.00
 -28   2  -6    7.60    1.30
  28   2   6    4.10    0.90
  30  -2   6   -0.10    0.30
 -30  -2  -6   -0.30    0.50
 -30   2  -6    0.80    0.50
  30   2   6    0.30    0.40
  30   2   6    0.60    0.80
 -32  -2  -6   26.30    2.90
 -32  -2  -6   31.60    2.80
  32  -2   6   32.60    3.10
  32  -2   6   32.40    3.00
 -32   2  -6   37.80    3.00
  32   2   6   33.50    3.00
  41  -3  -6   -0.40    1.10
  41  -3  -6   -0.30    0.20
  41   3  -6    0.10    0.30
  39  -3  -6    3.20    2.10
  39  -3  -6    2.50    1.60
  39  -3  -6    4.40    0.80
  39   3  -6    4.10    0.80
  37  -3  -6    1.00    1.60
  37  -3  -6    3.00    0.70
  37  -3  -6    3.10    2.40
  37   3  -6    4.10    0.70
  37   3  -6    5.10    2.80
  35  -3  -6    0.60    2.10
  35  -3  -6    1.50    0.50
  35  -3  -6    1.00    1.70
  35   3  -6    5.40    2.90
 -35   3   6   -5.20    4.70
  35   3  -6    2.80    0.80
  33  -3  -6    8.40    1.20
  33  -3  -6    6.70    3.40
  33  -3  -6    4.70    2.30
 -33   3   6    8.20    6.20
  33   3  -6    7.30    1.30
  33   3  -6    2.70    2.50
  31  -3  -6    1.40    1.70
  31  -3  -6    5.00    2.80
  31  -3  -6    5.00    0.90
  31   3  -6    4.50    1.10
 -31   3   6    8.70    5.20
  31   3  -6   -1.20    2.80
  29  -3  -6   75.89    9.20
  29  -3  -6   85.99    6.70
 -29   3   6   83.49   14.40
  29   3  -6   85.89    6.90
  29   3  -6   66.89   10.20
  27  -3  -6    9.20    1.30
 -27  -3   6   -5.30   14.90
  27  -3  -6   13.00    3.20
 -27   3   6    8.30    4.70
  27   3  -6   10.50    1.50
  27   3  -6    8.00    3.20
  25  -3  -6   37.60    3.40
 -25  -3   6   19.70   11.50
  25   3  -6   41.00    3.60
  25   3  -6   33.10    6.90
 -25   3   6   43.60   10.00
  23  -3  -6  134.89   12.80
  23  -3  -6  153.48   11.70
 -23  -3   6  122.39   20.80
  23   3  -6  149.88   11.80
  23   3  -6  148.29   15.70
 -23   3   6  188.58   19.30
  21  -3  -6   89.59    7.10
  21   3  -6   91.49    7.20
  21   3  -6   77.29   10.30
  19  -3  -6    1.80    0.50
 -19  -3   6    3.00    8.00
  19   3  -6    7.70    6.10
  19   3  -6    2.00    0.60
  17  -3  -6   32.10    8.40
  17   3  -6   21.30    7.50
  15   3  -6   36.00    8.70
  15   3  -6   34.90   10.20
  13  -3  -6  156.98   15.30
  13   3  -6  122.69   16.60
  13   3  -6  122.89   17.20
  11  -3  -6  264.47   22.30
  11   3  -6  226.88   22.60
  11   3  -6  199.08   23.70
   9  -3  -6  220.08   18.90
   9   3  -6  166.78   21.10
   9   3  -6  182.58   18.70
   7  -3  -6  343.07   28.70
   7   3  -6  363.26   34.40
   7   3  -6  330.57   28.60
  -7   3   6  284.87   25.50
   5  -3  -6  289.37   24.90
   5   3  -6  232.58   27.70
  -5   3   6  284.77   22.10
   5   3  -6  281.97   24.40
   3  -3  -6   15.50    4.60
  -3   3   6   10.30    2.20
   3   3  -6   14.40    4.50
   3   3  -6    7.40    5.90
   1  -3  -6  571.34   45.50
   1   3  -6  508.35   50.09
  -1   3   6  526.05   42.40
  -1  -3  -6   24.10    6.30
   1   3   6   22.80    3.40
  -1   3  -6   33.90    7.10
  -1   3  -6   12.80    7.40
  -3  -3  -6   45.80    7.80
  -3   3  -6   37.00    7.60
  -3   3  -6   24.90    9.20
   3   3   6   42.40    5.10
  -3   3  -6   46.10    9.40
  -5   3  -6   44.60   11.20
   5   3   6   46.60    5.70
  -5   3  -6   47.30   10.90
  -5   3  -6   39.50    7.90
  -7  -3  -6   41.50    9.00
   7   3   6   46.30    5.70
  -7   3  -6   46.80    8.30
  -7   3  -6   27.10    9.20
  -9  -3  -6  273.57   27.60
   9   3   6  292.47   24.30
  -9   3  -6  222.88   28.10
  -9   3  -6  240.28   25.80
 -11  -3  -6  199.58   21.70
  11  -3   6  166.48   12.90
 -11  -3  -6  148.89   12.80
  11   3   6  163.98   12.80
 -11   3  -6  120.39   19.90
  11   3   6  169.18   15.60
 -13  -3  -6   31.00    3.10
 -13  -3  -6   17.60    7.20
  13  -3   6   31.90    3.10
  13  -3   6   25.00    5.80
 -13   3  -6   41.70    9.60
 -13   3  -6   33.20    3.80
  13   3   6   39.90    6.00
  13   3   6   31.70    3.10
 -15  -3  -6   30.40    3.20
 -15  -3  -6   33.90   11.10
  15  -3   6   33.70    3.20
  15  -3   6   22.90    6.30
  15   3   6   36.90    6.30
 -15   3  -6   29.10   13.10
 -15   3  -6   22.50    9.50
  15   3   6   33.00    3.20
 -15   3  -6   30.50   10.60
 -15   3  -6   33.00    4.00
 -17  -3  -6   68.79   16.70
  17  -3   6   63.29    5.40
  17  -3   6   45.20    8.10
  17   3   6   63.69    5.40
  17   3   6   57.89    5.40
 -17   3  -6   55.29   15.70
 -17   3  -6   89.79   15.60
  17   3   6   55.29    8.70
 -17   3  -6   58.09    6.10
 -19  -3  -6  218.78   17.70
  19  -3   6  241.58   18.60
  19  -3   6  233.08   17.80
 -19  -3  -6  236.48   31.80
  19   3   6  219.48   17.80
  19   3   6  219.78   17.70
  19   3   6  191.88   21.30
 -19   3  -6  195.28   29.60
 -19   3  -6  252.27   30.00
  21  -3   6   81.69    7.10
 -21  -3  -6   86.39    7.10
 -21  -3  -6   99.99   22.30
  21  -3   6   82.39    7.00
  21   3   6   69.79   11.20
 -21   3  -6   81.99    7.20
  21   3   6   75.09    7.10
 -21   3  -6   85.89   22.50
 -21   3  -6  109.89   19.00
  21   3   6   79.79    7.00
 -23  -3  -6   21.00    2.50
  23  -3   6   19.10    2.30
 -23   3  -6   20.60   10.40
 -23   3  -6   39.60   15.90
  23   3   6   18.40    6.30
  23   3   6   21.50    2.40
 -23   3  -6   23.40    2.50
  23   3   6   16.20    2.50
 -25  -3  -6  118.59    9.50
 -25  -3  -6  102.79    9.80
  25  -3   6  108.89    9.30
  25  -3   6  117.49    9.50
 -25   3  -6  121.59   21.80
  25   3   6  107.59    9.40
 -25   3  -6  116.39    9.50
  25   3   6  120.19    9.60
  27  -3   6    1.20    0.60
 -27  -3  -6    1.20    1.40
 -27  -3  -6    1.50    0.70
  27   3   6    2.40    0.90
 -27   3  -6    9.70   12.60
 -27   3  -6    1.10    0.70
  27   3   6    0.90    0.60
  29  -3   6    3.90    0.80
 -29  -3  -6    3.70    0.90
  29   3   6    4.40    1.10
 -29   3  -6    3.80    0.90
  29   3   6    3.80    0.90
 -31  -3  -6   29.20    2.70
  31  -3   6   29.90    2.90
  31  -3   6   28.40    2.80
 -31   3  -6   31.70    2.90
  31   3   6   28.70    2.80
  31   3   6   38.60    4.00
  33  -3   6    9.90    1.10
 -33  -3  -6    9.20    1.00
 -40  -4   6    1.20    0.70
  38  -4  -6   27.90    2.30
  38  -4  -6   20.30    3.60
  38  -4  -6   28.80    5.10
  38   4  -6   24.10    2.30
  36  -4  -6    1.90    0.50
  36  -4  -6    1.60    2.10
  36  -4  -6    0.40    1.50
  36   4  -6    1.00    0.60
  34  -4  -6   19.50    1.90
  34  -4  -6   13.20    3.30
  34  -4  -6   21.80    5.10
 -34   4   6   10.40    6.00
  34   4  -6   19.10    2.10
  32  -4  -6   35.70    6.20
  32  -4  -6   22.30    4.70
  32  -4  -6   27.50    2.60
  32   4  -6   30.30    2.80
 -32   4   6   21.20    7.60
  30  -4  -6   12.40    1.40
  30  -4  -6   10.60    3.30
  30  -4  -6   12.50    4.30
  30   4  -6    5.50    3.40
 -30   4   6   19.70    6.90
  30   4  -6   13.60    1.70
  28  -4  -6   15.00    1.60
  28  -4  -6   12.60    3.70
  28   4  -6    5.30    3.50
 -28   4   6   12.60    5.40
  28   4  -6   13.90    1.80
  26  -4  -6   99.89    8.10
 -26   4   6   99.89   15.20
  26   4  -6  101.69    8.30
  24  -4  -6   14.00    1.50
  24  -4  -6   11.90    2.40
  24   4  -6   12.60    4.10
 -24   4   6   18.90    7.00
  24   4  -6   11.80    1.70
  22  -4  -6   15.90    1.60
  22  -4  -6   14.70    2.70
  22   4  -6    9.60    3.40
 -22   4   6   19.90    6.50
  22   4  -6   13.30    1.80
  22   4  -6   14.90   10.70
  20  -4  -6    8.90    2.20
  20  -4  -6   11.80    1.40
  20  -4  -6   25.70    8.10
  20   4  -6   15.70    1.60
 -20   4   6   18.20    6.00
  20   4  -6    4.30    3.80
  20   4  -6   12.00    8.00
  18  -4  -6  309.37   35.30
  18  -4  -6  269.27   23.60
  18  -4  -6  283.07   22.30
 -18   4   6  321.37   29.40
  18   4  -6  289.77   22.50
  16  -4  -6    3.90    4.40
  16  -4  -6    6.50    1.00
  16  -4  -6    2.90    1.40
  16   4  -6    5.70    1.10
  16   4  -6    4.10    5.50
  14  -4  -6    8.30    4.50
  14  -4  -6    3.20    0.80
 -14   4   6    6.50    4.30
  14   4  -6    7.70   10.10
  14   4  -6    1.10    4.20
  12  -4  -6   28.40    7.00
  12   4  -6   18.20    9.20
  10  -4  -6    8.30    4.10
  10   4  -6   -2.40    3.50
  10   4  -6    3.20    6.40
   8  -4  -6    6.30    3.30
   8   4  -6    6.10    5.30
   8   4  -6   -7.60    5.30
   6  -4  -6  108.79   12.40
   6   4  -6   95.89   14.90
   6   4  -6   74.39   15.10
   4   4  -6  740.83   73.69
  -4   4   6  810.42   62.79
   4   4  -6  854.21   72.59
   2   4  -6    7.00    5.90
  -2   4   6    1.00    1.20
   2   4  -6   -4.20    5.00
   0  -4  -6    0.70    2.90
   0   4  -6   -5.40    5.50
   0   4   6   -1.30    1.00
  -2  -4  -6  669.13   52.99
   2   4   6  574.44   47.90
  -2   4  -6  554.04   52.49
  -4  -4  -6  143.19   16.90
   4   4   6  112.79   12.00
  -6  -4  -6  300.77   25.10
   6   4   6  336.57   29.10
  -6   4  -6  344.97   29.90
  -8  -4  -6  637.74   52.29
   8  -4   6  545.45   42.90
  -8   4  -6  563.94   48.30
   8   4   6  509.55   42.90
 -10  -4  -6  298.77   25.00
  10  -4   6  348.87   25.20
 -10  -4  -6  344.87   25.80
 -10  -4  -6  350.66   34.50
 -10   4  -6  286.07   25.80
  10   4   6  302.47   28.00
  10   4   6  310.37   25.10
 -10   4  -6  351.56   31.90
 -12  -4  -6   38.60   11.60
 -12  -4  -6   41.60    4.40
  12  -4   6   42.40    3.90
 -12  -4  -6   46.30    3.90
  12   4   6   41.70    3.80
  12   4   6   27.10    7.00
 -12   4  -6   41.60    4.60
 -12   4  -6   35.80   13.50
  12   4   6   32.70    3.90
 -12   4  -6   45.30   10.40
  14  -4   6    5.40    1.10
 -14  -4  -6    4.70    1.00
  14  -4   6    1.10    3.20
 -14  -4  -6   17.80    8.50
 -14  -4  -6    5.60    1.50
  14   4   6    3.20    1.20
  14   4   6    2.80    2.90
  14   4   6    5.40    1.10
 -14   4  -6   24.10   14.10
 -14   4  -6    6.00    1.70
 -14   4  -6    9.80    9.00
 -14   4  -6   12.50    7.70
  16  -4   6    0.60    0.60
 -16  -4  -6    3.80    8.90
  16  -4   6   -0.40    3.60
 -16  -4  -6    0.80    0.60
 -16   4  -6    1.10    1.20
  16   4   6    0.90    0.50
  16   4   6    1.00    2.90
 -16   4  -6   -0.40   16.50
 -16   4  -6   14.20   13.90
  16   4   6    2.00    1.10
  18  -4   6   28.40    3.10
 -18  -4  -6   29.80    3.10
  18   4   6   29.90    3.30
 -18   4  -6   41.00   10.70
  18   4   6   18.20    5.80
 -18   4  -6   46.60   20.80
 -18   4  -6   29.80    3.80
  18   4   6   30.90    3.10
 -20  -4  -6   20.50   14.40
  20  -4   6   49.10    4.40
 -20  -4  -6   41.70    4.90
 -20  -4  -6   48.10    4.40
  20   4   6   46.60    4.30
  20   4   6   35.50    8.60
 -20   4  -6   38.40   23.50
 -20   4  -6   38.60   15.90
  20   4   6   47.90    4.40
  22  -4   6   12.80    1.80
 -22  -4  -6   16.00    2.10
 -22  -4  -6    2.90   16.90
  22  -4   6   13.00    1.90
 -22  -4  -6   11.40    2.20
 -22   4  -6   13.00    1.90
  22   4   6    9.60    1.80
  22   4   6   13.10    1.80
 -22   4  -6   12.70   10.30
 -22   4  -6   -4.30   15.40
 -24  -4  -6   43.20    4.10
 -24  -4  -6   36.80    4.30
  24  -4   6   44.30    4.10
  24  -4   6   40.90    4.10
  24   4   6   44.90    4.20
  24   4   6   44.50    4.10
 -24   4  -6   24.90   15.20
 -24   4  -6   44.80    4.10
  26  -4   6    7.90    1.50
 -26  -4  -6    4.80    1.20
 -26  -4  -6    7.90    1.50
  26  -4   6    7.70    1.30
  26   4   6    7.40    1.40
 -26   4  -6    8.30    1.50
  26   4   6    6.30    1.20
  28  -4   6   49.30    4.20
 -28  -4  -6   40.90    4.20
  28  -4   6   48.20    4.30
 -28   4  -6   51.79    4.30
  28   4   6   54.09    4.50
  28   4   6   43.90    4.20
  30  -4   6    8.50    1.60
 -30  -4  -6   10.80    1.20
  30  -4   6    9.30    1.20
 -30   4  -6   10.80    1.30
  30   4   6   10.20    1.60
  37  -5  -6    3.40    0.60
  37  -5  -6    1.30    1.40
  37  -5  -6    6.60    2.30
  37   5  -6    3.20    0.60
 -35  -5   6    2.80    1.20
  35  -5  -6    3.80    1.90
  35  -5  -6    7.10    2.60
  35   5  -6    3.40    0.80
  33  -5  -6   -0.20    0.30
  33  -5  -6    0.70    1.40
  33  -5  -6   -0.50    1.80
  33   5  -6   -0.10    0.50
 -33   5   6   -0.90    5.50
  31  -5  -6    0.20    1.70
  31  -5  -6    1.10    0.50
  31  -5  -6   -0.40    2.00
 -31   5   6    2.60    5.40
  31   5  -6    0.70    0.50
  29  -5  -6    3.00    0.70
  29  -5  -6    3.10    2.70
  29  -5  -6    3.70    2.20
  29   5  -6    3.00    0.90
 -29   5   6    0.50    4.20
  27  -5  -6    6.70    3.10
  27  -5  -6    4.10    0.90
 -27   5   6    2.90    3.80
  27   5  -6    4.10    1.00
  25  -5  -6   71.19    9.10
  25  -5  -6   55.09    6.30
  25  -5  -6   62.19    5.30
 -25   5   6   66.99   12.20
  25   5  -6   66.39    5.50
  23  -5  -6    4.60    1.70
  23  -5  -6    3.90    0.80
  23  -5  -6   -0.30    2.50
  23   5  -6    1.80   11.80
  23   5  -6    3.90    1.00
 -23   5   6    7.80    4.90
  21  -5  -6   74.89    9.30
  21  -5  -6   60.09    6.80
  21  -5  -6  107.69   22.70
  21  -5  -6   68.09    5.60
  21   5  -6   63.99    5.80
 -21   5   6   79.19   12.00
  19  -5  -6    0.20    0.60
  19  -5  -6   -0.90    5.90
  19  -5  -6    4.30    3.10
  19  -5  -6   -0.90    0.90
  19  -5  -6    0.70    0.40
 -19   5   6    2.60    3.50
  19   5  -6   -6.60    6.40
  19   5  -6    0.00    0.50
  17  -5  -6   10.50    4.70
  17  -5  -6    2.20    0.70
  17  -5  -6    4.80    6.40
  17  -5  -6    2.20    0.60
  17  -5  -6    1.40    1.10
  17   5  -6    3.50    6.10
 -17   5   6    3.50    3.10
  17   5  -6    2.40    0.70
  15  -5  -6   14.60    7.00
  15  -5  -6   15.70    1.70
  15  -5  -6   16.10    1.60
  15   5  -6    6.10    5.70
  15   5  -6   11.20    1.70
  13  -5  -6   -7.00    6.60
  13  -5  -6    0.10    0.50
 -13  -5   6    0.70    1.30
  13   5  -6    0.10    0.60
  13   5  -6    3.90    5.60
 -13   5   6   -5.40    5.20
  11  -5  -6   87.59   12.50
  11  -5  -6   81.79    6.30
  11   5  -6   63.49    6.40
   9  -5  -6  125.19   15.50
   9  -5  -6  107.89    8.10
   9   5  -6   81.59    7.80
   7  -5  -6  153.58   10.90
   7   5  -6  123.89   10.70
   7   5  -6  120.99   20.50
   5  -5  -6   64.99    5.10
  -5   5   6   48.30    6.80
   5   5  -6   59.29    5.00
   5   5  -6   63.99   15.00
   3  -5  -6   66.09    5.40
   3   5  -6   63.49    5.30
  -3   5   6   57.69    7.20
   1  -5  -6   22.70    2.30
   1  -5  -6   24.70    7.60
   1   5  -6   14.10    7.90
   1   5  -6   21.00    2.10
  -1   5   6   18.80    4.30
  -1  -5  -6    2.30    1.20
  -1  -5  -6   -0.30    5.10
  -1   5  -6    0.30    0.70
  -1   5  -6    0.80    5.90
   1   5   6    2.60    2.60
   3  -5   6   11.60    1.70
  -3  -5  -6   11.90    1.70
  -3  -5  -6    8.10    1.70
  -3  -5  -6   14.70    6.20
   3   5   6    4.70    3.00
  -3   5  -6    7.80    1.40
  -3   5  -6    2.90    7.10
   5  -5   6    1.20    1.10
  -5  -5  -6    2.80    0.80
  -5  -5  -6    5.90    5.60
  -5  -5  -6    4.50    1.10
   5   5   6    3.30    2.00
  -5   5  -6    1.80    7.00
  -7  -5  -6   36.90    3.60
   7  -5   6   31.20    3.10
  -7  -5  -6   30.10    3.00
  -7  -5  -6   42.30   16.50
   7   5   6   26.50    2.90
  -7   5  -6   18.30   11.20
   7   5   6   18.50    4.90
  -9  -5  -6   67.39   15.40
  -9  -5  -6   51.89    4.60
  -9  -5  -6   50.79    5.10
   9  -5   6   51.89    4.60
   9   5   6   42.30    7.60
   9   5   6   48.10    4.60
   9   5   6   45.80    4.80
 -11  -5  -6  104.39    9.00
 -11  -5  -6  114.89   19.50
  11  -5   6   93.99    8.40
 -11  -5  -6  101.79    8.40
  11   5   6   97.09    8.40
 -11   5  -6   94.09    9.30
  11   5   6  103.19    8.50
 -13  -5  -6  298.77   22.80
  13  -5   6  276.67   22.80
 -13  -5  -6  309.37   24.20
 -13  -5  -6  305.77   42.30
 -13   5  -6  302.07   23.90
  13   5   6  288.17   22.90
  13   5   6  261.57   26.60
  13   5   6  286.07   22.90
  15  -5   6    3.70    0.90
  15  -5   6    4.50    4.70
 -15  -5  -6   20.70   12.80
 -15  -5  -6    4.90    1.10
 -15  -5  -6    1.10    1.30
  15   5   6    3.00    1.00
 -15   5  -6  -10.10    9.40
 -15   5  -6   18.00   11.10
  15   5   6    4.00    1.00
 -15   5  -6    2.90    1.30
  15   5   6    0.50    3.40
 -15   5  -6   -3.30   20.00
 -17  -5  -6  145.79   12.60
 -17  -5  -6  105.59   27.10
 -17  -5  -6  155.18   12.00
  17  -5   6  137.99   12.00
 -17   5  -6  151.58   12.80
  17   5   6  146.09   12.00
  17   5   6  148.69   12.00
 -19  -5  -6  -21.90   16.10
 -19  -5  -6    1.40    0.60
  19  -5   6    0.10    0.90
  19  -5   6    0.40    0.50
 -19  -5  -6    1.30    1.10
  19   5   6    0.80    5.40
 -19   5  -6    2.00    1.40
  19   5   6    1.10    0.60
  19   5   6    1.80    1.40
  21  -5   6    5.60    1.20
 -21  -5  -6    5.50    1.20
  21   5   6    4.90    1.10
  21   5   6    5.50    1.10
 -21   5  -6    6.10    1.70
 -21   5  -6    0.10   24.00
  23  -5   6    1.60    1.30
 -23  -5  -6   -0.30    0.90
  23  -5   6    0.80    0.50
 -23  -5  -6    0.70    0.70
  23   5   6    1.30    0.90
 -23   5  -6    1.80    0.70
  25  -5   6   39.80    3.80
 -25  -5  -6   34.10    3.70
  25   5   6   44.20    4.00
 -25   5  -6   45.90    3.90
 -27  -5  -6    1.60    0.60
 -27  -5  -6    0.50    0.40
  27  -5   6    0.10    0.30
 -27   5  -6   -0.60    0.40
  27   5   6   -0.40    1.00
  29  -5   6   17.60    2.00
 -29  -5  -6   22.60    2.00
  29   5   6   19.30    2.20
 -29   5  -6   20.80    2.00
  36  -6  -6    3.50    1.70
 -36  -6   6    4.30    1.00
  34  -6  -6   -0.50    1.30
  34  -6  -6    0.70    2.10
 -34  -6   6    0.10    0.70
  34  -6  -6    0.90    0.30
  34   6  -6    0.60    0.40
  32  -6  -6    9.80    3.40
  32  -6  -6   11.30    3.30
  32  -6  -6   13.30    1.30
 -32  -6   6    7.70    2.10
  30  -6  -6    0.10    2.70
  30  -6  -6   -0.50    1.40
 -30  -6   6    1.20    1.10
  30  -6  -6    0.60    0.40
  30   6  -6    0.40    0.50
 -30   6   6   -2.60    5.60
  28  -6  -6   95.89   11.10
  28  -6  -6  102.49   11.20
 -28  -6   6   85.99    9.20
  28  -6  -6  100.39    7.90
 -28   6   6  112.39   14.90
  28   6  -6   93.49    7.90
  26  -6  -6    5.20    3.10
 -26  -6   6    7.10    2.00
  26   6  -6    9.20    1.50
 -26   6   6    1.10    4.80
  24  -6  -6   74.99    5.90
  24  -6  -6   69.19   10.30
 -24  -6   6   61.19    7.40
  24  -6  -6   60.09    7.20
 -24   6   6   72.29   13.10
  24   6  -6   76.19    6.10
  22  -6  -6   41.20    5.30
 -22  -6   6   46.30    5.70
  22  -6  -6   46.40    4.10
  22   6  -6   51.49    4.40
 -22   6   6   51.09   11.60
 -20  -6   6    9.80    2.10
  20  -6  -6   12.00   12.10
  20  -6  -6    5.70    1.80
  20  -6  -6    6.90    1.20
  20   6  -6   11.90   10.80
  20   6  -6    6.00    1.20
 -20   6   6   11.20    6.00
  18  -6  -6   18.10    3.20
  18  -6  -6   24.60    2.30
 -18  -6   6   19.80    3.30
 -18   6   6   42.70    9.30
  18   6  -6   22.20    2.50
 -16  -6   6   45.40    6.80
  16  -6  -6   48.90    4.10
  16  -6  -6   29.70   14.80
  16  -6  -6   46.50    4.00
  16   6  -6   44.00    4.20
 -16   6   6   47.50   11.00
  14  -6  -6   11.60    1.50
  14  -6  -6   10.80    7.90
  14  -6  -6   13.20    1.70
  14   6  -6   11.40    1.70
  14   6  -6   11.00    2.30
 -14   6   6    4.30    4.30
  12  -6  -6    3.30    0.70
 -12  -6   6    2.20    1.30
  12  -6  -6    4.40    7.00
  12   6  -6    1.20    6.60
 -12   6   6   -3.40    7.60
  12   6  -6    3.70    1.00
  12   6  -6    4.70    1.60
 -10  -6   6   24.60    3.50
  10  -6  -6   24.60    2.50
  10  -6  -6   28.20    2.70
  10  -6  -6   35.20   10.50
  10   6  -6   23.70    2.60
 -10   6   6   25.10    8.80
  10   6  -6   24.80   10.30
  10   6  -6   25.80    3.30
   8  -6  -6    0.90    0.60
   8  -6  -6    6.10    6.70
  -8  -6   6    0.90    1.00
   8   6  -6    0.40    0.90
   8   6  -6    0.50    5.20
   6  -6  -6   62.99   13.30
   6  -6  -6   62.39    5.00
  -6  -6   6   54.09    5.60
   6  -6  -6   60.49    4.90
   6   6  -6   34.40   19.00
   6   6  -6   52.69    4.70
   6   6  -6   45.90    5.50
   4  -6  -6   38.20   11.70
  -4  -6   6   25.80    3.10
   4  -6  -6   25.10    2.60
   4  -6  -6   24.10    2.60
   4   6  -6   22.60    2.40
   4   6  -6   12.40   11.90
   2  -6  -6    8.10    6.80
  -2   6   6    3.30    2.90
   0  -6  -6  103.19    8.00
   0  -6  -6  106.29    8.20
   0  -6  -6   97.19   16.90
   0  -6   6   97.49    8.30
   0   6   6   92.69    8.60
   0   6   6   74.49   10.60
   0   6  -6   89.59    7.80
  -2  -6  -6   -4.20    6.70
   2  -6   6    1.40    0.70
  -2   6  -6    1.10    0.80
   2   6   6    1.40    2.50
  -2   6  -6  -10.40    8.20
   4  -6   6  148.79   11.80
  -4  -6  -6  150.58   11.50
  -4  -6  -6  158.78   12.00
  -4  -6  -6  128.69   11.30
  -4  -6  -6  155.68   22.90
   4   6   6  125.69   14.70
   4   6   6  126.79   11.60
  -6  -6  -6    1.10   10.50
  -6  -6  -6    4.40    0.90
   6  -6   6    3.70    1.00
  -6  -6  -6    5.40    1.20
  -6   6  -6   -1.80   10.10
   6   6   6    8.10    1.50
   6   6   6    0.70    3.10
  -8  -6  -6    1.20    0.60
   8  -6   6    1.90    0.70
  -8  -6  -6    2.20    0.90
  -8  -6  -6   -2.40   15.50
   8   6   6    3.60    3.40
   8   6   6   -0.40    1.10
  -8   6  -6  -13.50   12.90
 -10  -6  -6   54.49    5.20
  10  -6   6   47.40    4.70
 -10  -6  -6   60.19   15.80
 -10  -6  -6   50.99    4.80
  10   6   6   52.59    4.80
  10   6   6   38.40    8.30
 -10   6  -6   52.19    5.80
  12  -6   6  129.29   11.10
 -12  -6  -6  133.19   11.50
 -12  -6  -6  135.39   11.00
  12   6   6  138.79   11.10
 -12   6  -6  147.19   12.30
  12   6   6  112.69   15.10
 -14  -6  -6   51.39    4.80
 -14  -6  -6   52.79   18.70
 -14  -6  -6   54.29    5.20
  14  -6   6   45.70    4.70
  14   6   6   48.70    4.90
 -14   6  -6   55.69    5.70
 -16  -6  -6   16.80    2.10
 -16  -6  -6   13.40    2.80
  16  -6   6   14.20    2.00
 -16  -6  -6  -13.60   18.90
 -16   6  -6   16.90    3.00
 -18  -6  -6    5.20    1.30
  18  -6   6    6.30    1.20
 -18  -6  -6    5.60    1.20
 -18   6  -6  -10.20   23.30
  18   6   6    6.40    1.30
 -18   6  -6    7.50    1.80
  20  -6   6   19.20    2.30
 -20  -6  -6   18.20    2.30
 -20  -6  -6   19.20    2.50
 -20   6  -6   26.90    3.20
  20   6   6   21.40    2.60
 -22  -6  -6    5.70    1.00
  22  -6   6    6.70    1.10
 -22  -6  -6    3.50    0.90
 -22   6  -6    3.90    1.00
  22   6   6    5.20    1.90
  24  -6   6    0.50    0.40
 -24  -6  -6    0.60    0.30
 -24  -6  -6   -0.20    0.80
 -24   6  -6    0.10    0.60
  24   6   6    1.90    0.80
 -26  -6  -6    2.40    0.50
  26  -6   6    1.00    0.40
 -26  -6  -6    0.70    0.60
  26   6   6    2.80    0.90
 -26   6  -6    1.20    0.60
  28   6   6    0.20    0.70
  33  -7  -6   12.20    1.20
  33  -7  -6    9.10    2.40
 -33  -7   6   11.00    1.80
 -31  -7   6    7.40    1.70
  31  -7  -6    8.20    2.50
  31  -7  -6   12.40    1.20
  31   7  -6    9.70    1.20
  29  -7  -6  148.19   11.60
  29  -7  -6  161.78   14.60
  29   7  -6  139.79   11.80
  27  -7  -6   51.59    7.20
  27  -7  -6   53.79    4.50
 -27  -7   6   55.19    5.90
  27   7  -6   54.49    4.60
 -25  -7   6   -0.30    0.90
  25  -7  -6    1.10    2.20
  25  -7  -6    0.40    0.40
  25  -7  -6    0.00    1.20
 -25   7   6    1.80    5.10
  25   7  -6   -0.70    0.50
  23  -7  -6    6.10    1.00
 -23  -7   6    5.70    1.80
 -23   7   6   -0.70    4.80
  23   7  -6    4.50    1.10
  21  -7  -6    0.10    1.10
  21  -7  -6   -0.90   13.40
 -21  -7   6    1.50    1.00
  21  -7  -6    0.90    0.60
 -21   7   6    1.90    5.00
  21   7  -6    1.30    0.70
 -19  -7   6   50.69    5.60
  19  -7  -6   63.69   17.40
  19  -7  -6   44.60    5.70
  19  -7  -6   49.20    4.30
 -19   7   6   52.99   10.60
  19   7  -6   16.10   22.70
  19   7  -6   48.00    4.40
  17  -7  -6    3.80    0.80
 -17  -7   6    2.80    1.50
  17  -7  -6    3.10    1.80
  17   7  -6    5.10    1.20
 -17   7   6    3.30    5.70
  17   7  -6   21.60   20.30
  15  -7  -6   58.59    5.50
 -15  -7   6   63.89    7.00
  15  -7  -6   69.79    5.70
 -15   7   6   96.89   13.70
  15   7  -6   70.79    5.80
  15   7  -6   34.00   16.80
  13  -7  -6   37.60   15.00
 -13  -7   6   58.59    5.90
  13  -7  -6   45.30    4.40
  13  -7  -6   55.19    4.60
  13   7  -6   49.30    5.50
  13   7  -6   26.90   13.50
  13   7  -6   55.59    4.70
 -13   7   6   59.59   12.00
 -11  -7   6   26.50    3.60
  11  -7  -6   24.40    2.60
  11  -7  -6   12.10   11.10
  11  -7  -6   31.70    2.90
  11   7  -6   26.50    3.70
  11   7  -6   15.10   11.00
 -11   7   6   25.60    3.70
  11   7  -6   27.10    2.80
 -11   7   6   15.20   16.50
   9  -7  -6    0.40    0.80
  -9  -7   6    1.70    1.20
   9   7  -6    1.80    0.70
   9   7  -6   17.50   11.10
  -9   7   6  -13.00   10.70
   9   7  -6    1.70    1.10
  -7  -7   6   16.00    2.70
   7  -7  -6   20.00    2.20
   7  -7  -6   -1.00    9.40
   7  -7  -6   18.00    2.00
   7   7  -6   14.70    2.10
  -7   7   6   15.70    9.50
  -7   7   6   18.80    2.90
   7   7  -6   16.60    2.90
   7   7  -6    4.20    8.60
  -5  -7   6   55.59    5.40
   5  -7  -6   47.60    4.60
   5  -7  -6   67.29   18.50
   5  -7  -6   49.90    4.70
   5   7  -6   49.00    4.50
  -5   7   6   38.80   12.30
  -5   7   6   58.29    5.10
   5   7  -6   44.90    5.30
  -3  -7   6    2.80    1.10
   3  -7  -6    1.80    0.90
   3  -7  -6    2.00    0.80
   3  -7  -6   15.00   11.20
   3   7  -6    3.40    1.50
  -3   7   6    4.10    1.60
   3   7  -6   14.60    9.20
   3   7  -6   -0.20    0.90
   1  -7  -6  128.19   21.10
   1  -7  -6  110.79    9.40
  -1  -7   6  112.79    9.90
   1  -7  -6  120.29    9.50
   1   7  -6  116.19    9.40
   1   7  -6  103.49   10.30
  -1  -7  -6   69.79    6.30
  -1  -7  -6  116.19   21.70
  -1  -7  -6   73.69    6.30
   1  -7   6   75.99    6.60
   1   7   6   72.89    6.50
  -1   7  -6   41.90   16.40
  -1   7  -6   63.39    6.10
  -3  -7  -6   51.39    4.40
  -3  -7  -6   42.90    4.40
   3  -7   6   49.20    4.60
   3   7   6   33.30    7.50
   3   7   6   43.90    4.60
  -5  -7  -6   32.30   14.20
  -5  -7  -6   27.10    3.10
  -5  -7  -6   28.30    3.20
   5  -7   6   30.20    3.30
   5   7   6   31.10    3.50
  -5   7  -6   30.00    4.10
  -7  -7  -6   12.00    1.70
  -7  -7  -6   10.70    1.80
   7  -7   6    7.60    1.50
  -7  -7  -6    8.50    1.30
  -7  -7  -6   -3.70   11.20
  -7   7  -6    5.60   16.90
   7   7   6    8.80    1.80
  -7   7  -6    6.40    2.10
   9  -7   6   12.00    1.70
  -9  -7  -6  -12.30   12.20
  -9   7  -6   -6.20   22.30
   9   7   6   12.90    2.30
   9   7   6    7.10    5.30
 -11  -7  -6    3.70    1.00
 -11  -7  -6    3.90    1.10
 -11  -7  -6    5.90    1.20
  11  -7   6    3.90    1.00
 -11  -7  -6   -6.60   18.50
  11   7   6    5.80    1.60
 -11   7  -6    4.80    1.80
 -13  -7  -6    0.30    0.80
 -13  -7  -6   -0.30    0.60
 -13  -7  -6    1.10    0.60
 -13  -7  -6   -1.90    1.20
  13  -7   6    1.80    0.70
  13   7   6    1.60    0.80
 -13   7  -6    1.70    1.10
 -15  -7  -6   50.49    5.00
 -15  -7  -6   57.19    4.70
  15  -7   6   58.19    5.00
 -15  -7  -6   43.30    4.80
 -15   7  -6   63.99    6.00
  15   7   6   53.29    5.00
 -17  -7  -6   24.30    2.40
 -17  -7  -6   19.70    2.50
  17  -7   6   20.20    2.50
 -17   7  -6   27.40    3.40
  17   7   6   26.60    2.80
 -19  -7  -6   -0.50    1.10
 -19  -7  -6    0.20    0.50
  19  -7   6    0.30    0.40
 -19  -7  -6    0.70    0.60
 -19   7  -6    0.80    1.00
  19   7   6   -1.20    0.80
  21  -7   6    1.30    0.60
 -21  -7  -6   -0.10    0.70
 -21  -7  -6    1.00    0.40
 -21   7  -6   -0.60    1.00
  21   7   6    1.90    0.80
 -23  -7  -6    0.20    0.50
 -23  -7  -6    0.80    0.40
  23  -7   6    0.60    0.40
  23   7   6    1.30    1.10
 -23   7  -6    1.90    0.60
 -25  -7  -6    0.70    0.40
  25  -7   6    1.20    0.40
 -25  -7  -6    1.30    0.40
  25   7   6    2.70    0.80
 -25   7  -6    1.40    0.50
  30  -8  -6   34.90    4.80
 -30  -8   6   35.90    3.70
  30  -8  -6   38.10    3.00
 -28  -8   6   10.80    1.80
  28  -8  -6   14.00    1.40
  28   8  -6   12.50    1.30
 -26  -8   6   -0.70    0.60
  26  -8  -6    0.80    0.40
  26  -8  -6    0.30    1.30
  26   8  -6    1.30    0.60
 -24  -8   6    0.90    0.90
  24  -8  -6    0.80    0.50
  24  -8  -6   -0.50    1.40
  24   8  -6    0.90    0.70
 -22  -8   6    0.40    0.90
  22  -8  -6    1.80    0.60
  22  -8  -6    2.30    1.90
  22  -8  -6    1.10    1.20
  22   8  -6    1.40    0.70
  20  -8  -6    8.30    2.20
  20  -8  -6   10.70    1.40
 -20  -8   6    9.30    2.00
  20  -8  -6    8.70    2.80
  20   8  -6   11.80    1.60
 -20   8   6    8.10    7.70
  18  -8  -6   50.39    6.20
 -18  -8   6   61.59    6.00
  18  -8  -6   55.09    4.80
  18   8  -6   59.29    5.00
 -16  -8   6   62.39    6.50
  16  -8  -6   60.39    5.40
  16  -8  -6   65.49    7.10
  16   8  -6   65.59    5.50
  14  -8  -6   36.20    3.60
 -14  -8   6   39.60    4.70
  14  -8  -6   29.50   18.00
  14  -8  -6   42.80    5.40
  14   8  -6   42.10    3.80
 -14   8   6   28.30    9.00
  12  -8  -6   15.30   21.30
  12  -8  -6   12.20    1.70
 -12  -8   6   15.60    2.90
 -12   8   6    7.40    6.80
  12   8  -6   14.20    2.00
  12   8  -6   11.90    2.50
  10  -8  -6    0.10    0.70
  10  -8  -6   16.10   12.30
  10   8  -6   -1.20    1.00
  10   8  -6   -6.30   19.30
  10   8  -6    0.10    0.80
 -10   8   6   -4.60    8.00
   8  -8  -6   33.90    3.10
  -8  -8   6   28.60    3.80
   8  -8  -6   11.00   14.20
   8  -8  -6   34.40    3.30
   8   8  -6   33.60    3.40
  -8   8   6   40.40   10.90
  -8   8   6   38.30    3.90
   8   8  -6   27.70    4.00
   8   8  -6   18.30   16.60
   6  -8  -6   51.39    4.80
  -6  -8   6   52.49    5.40
   6  -8  -6   54.69    4.70
   6  -8  -6   74.99   19.50
   6   8  -6   56.89    4.90
   6   8  -6   50.49    5.70
  -6   8   6   50.59    5.20
  -4  -8   6   -0.10    0.50
   4  -8  -6    0.60    0.60
   4  -8  -6  -13.50   11.80
   4  -8  -6   -0.70    0.70
   4   8  -6   -1.00   15.80
  -4   8   6   14.30   12.40
   4   8  -6   -0.50    0.80
   4   8  -6    0.60    1.00
   2  -8  -6    2.50    1.00
  -2  -8   6    2.70    1.00
   2  -8  -6    2.80    0.80
   2  -8  -6   -2.20   14.60
   2   8  -6    3.30    1.50
  -2   8   6  -13.80   10.30
   2   8  -6   12.30   15.10
   2   8  -6    4.10    1.20
  -2   8   6    2.90    1.50
   0  -8   6    6.10    1.40
   0  -8  -6    5.90    1.20
   0  -8  -6   -4.80   11.10
   0  -8  -6    5.90    1.30
   0   8  -6    5.70    1.40
   0   8  -6    6.00    1.70
   0   8   6    4.70   10.70
   0   8  -6    1.90   17.40
   0   8   6    9.30    1.80
  -2  -8  -6   38.10    3.80
  -2  -8  -6   56.59   19.60
   2  -8   6   41.60    4.00
  -2  -8  -6   33.40    3.90
  -2   8  -6   38.80    4.80
  -4  -8  -6    5.60    1.50
  -4  -8  -6    4.30    1.10
   4  -8   6    6.90    1.70
  -4  -8  -6   15.40   17.00
   4   8   6    8.20    1.80
  -4   8  -6    5.20    1.90
   6  -8   6   50.99    4.80
  -6  -8  -6   47.00    4.70
  -6  -8  -6   48.60    4.60
   6   8   6   50.29    4.90
  -6   8  -6   62.69    6.20
  -8  -8  -6    9.10    1.80
  -8  -8  -6    9.60    1.60
   8  -8   6   11.00    1.70
  -8   8  -6   16.20    2.90
   8   8   6   13.80    2.20
 -10  -8  -6    1.20    0.70
  10  -8   6    0.30    0.50
 -10  -8  -6    0.20    0.70
 -10   8  -6   -0.30    0.80
  10   8   6    2.80    0.90
 -12  -8  -6   -0.30    0.70
  12  -8   6    0.90    0.50
 -12  -8  -6    0.30    0.70
  12   8   6    1.90    0.80
 -12   8  -6    0.40    0.90
[truncated: 423,918 more chars]
